# Supplementary material for: Tissue-independent and tissue-specific patterns of DNA methylation alteration in cancer
Source: Epigenetics Chromatin. 2016 Mar 8;9:10. doi: 10.1186/s13072-016-0058-4 (PMC4782576; doi:10.1186/s13072-016-0058-4)
Supplement: Supplementary file 1 — 10.1186/s13072-016-0058-4 Excel Table Spreadsheet listing details of the constitutively unmethylated CGIs (cu-CGIs), constitutively unmethylated gene promoters (cu-GPs) and constitutively methylated gene bodies (cm-GBs). [file 13072_2016_58_MOESM1_ESM.xlsx]

## Sheet: cu_CGI
CpG island(hg19)	chromosome	start(hg19)	end(hg19)
chr10:100227438-100227832	chr10	100227438	100227832
chr10:101190451-101190925	chr10	101190451	101190925
chr10:101379708-101381445	chr10	101379708	101381445
chr10:101418868-101419589	chr10	101418868	101419589
chr10:101945571-101945907	chr10	101945571	101945907
chr10:101989127-101989533	chr10	101989127	101989533
chr10:102027099-102027490	chr10	102027099	102027490
chr10:102046142-102046632	chr10	102046142	102046632
chr10:102106182-102107722	chr10	102106182	102107722
chr10:102133021-102133557	chr10	102133021	102133557
chr10:102672367-102673159	chr10	102672367	102673159
chr10:102746533-102747501	chr10	102746533	102747501
chr10:102756834-102759798	chr10	102756834	102759798
chr10:102790820-102791049	chr10	102790820	102791049
chr10:102802633-102802879	chr10	102802633	102802879
chr10:102820488-102822874	chr10	102820488	102822874
chr10:103113523-103114414	chr10	103113523	103114414
chr10:103347679-103348215	chr10	103347679	103348215
chr10:1033790-1034615	chr10	1033790	1034615
chr10:103538815-103539988	chr10	103538815	103539988
chr10:103542711-103543290	chr10	103542711	103543290
chr10:103577394-103578256	chr10	103577394	103578256
chr10:103590286-103590609	chr10	103590286	103590609
chr10:103815502-103816105	chr10	103815502	103816105
chr10:103824894-103825778	chr10	103824894	103825778
chr10:103879633-103880628	chr10	103879633	103880628
chr10:103892659-103893590	chr10	103892659	103893590
chr10:103911696-103912546	chr10	103911696	103912546
chr10:104005139-104005592	chr10	104005139	104005592
chr10:104153729-104155557	chr10	104153729	104155557
chr10:104159096-104159536	chr10	104159096	104159536
chr10:104178528-104179548	chr10	104178528	104179548
chr10:104180478-104182042	chr10	104180478	104182042
chr10:104191984-104192527	chr10	104191984	104192527
chr10:104210095-104210985	chr10	104210095	104210985
chr10:104220983-104221287	chr10	104220983	104221287
chr10:104262224-104262524	chr10	104262224	104262524
chr10:104263676-104264155	chr10	104263676	104264155
chr10:104401821-104404968	chr10	104401821	104404968
chr10:104473399-104474711	chr10	104473399	104474711
chr10:104614000-104614326	chr10	104614000	104614326
chr10:104677315-104679312	chr10	104677315	104679312
chr10:104952242-104953232	chr10	104952242	104953232
chr10:105036628-105038084	chr10	105036628	105038084
chr10:105127580-105127824	chr10	105127580	105127824
chr10:105128002-105128463	chr10	105128002	105128463
chr10:105155820-105156484	chr10	105155820	105156484
chr10:105211950-105212306	chr10	105211950	105212306
chr10:105677555-105678040	chr10	105677555	105678040
chr10:105881449-105881947	chr10	105881449	105881947
chr10:105991899-105992248	chr10	105991899	105992248
chr10:106014667-106015087	chr10	106014667	106015087
chr10:106028542-106029047	chr10	106028542	106029047
chr10:1094337-1095594	chr10	1094337	1095594
chr10:1102144-1103341	chr10	1102144	1103341
chr10:111682775-111683483	chr10	111682775	111683483
chr10:111767087-111768355	chr10	111767087	111768355
chr10:111967428-111970723	chr10	111967428	111970723
chr10:111985563-111986204	chr10	111985563	111986204
chr10:112064137-112064859	chr10	112064137	112064859
chr10:112257163-112258684	chr10	112257163	112258684
chr10:112327072-112327870	chr10	112327072	112327870
chr10:112431835-112432426	chr10	112431835	112432426
chr10:112631414-112632476	chr10	112631414	112632476
chr10:112678307-112679894	chr10	112678307	112679894
chr10:114206604-114207320	chr10	114206604	114207320
chr10:115439007-115440196	chr10	115439007	115440196
chr10:115614373-115615056	chr10	115614373	115615056
chr10:115933379-115934262	chr10	115933379	115934262
chr10:11652834-11653962	chr10	11652834	11653962
chr10:116581522-116582434	chr10	116581522	116582434
chr10:116697893-116698376	chr10	116697893	116698376
chr10:118976049-118976706	chr10	118976049	118976706
chr10:119133803-119135632	chr10	119133803	119135632
chr10:119805825-119806544	chr10	119805825	119806544
chr10:120101564-120101937	chr10	120101564	120101937
chr10:120513949-120515108	chr10	120513949	120515108
chr10:120839592-120840480	chr10	120839592	120840480
chr10:12084236-12085431	chr10	12084236	12085431
chr10:120863620-120864216	chr10	120863620	120864216
chr10:120924785-120925558	chr10	120924785	120925558
chr10:120938028-120938418	chr10	120938028	120938418
chr10:120966127-120967623	chr10	120966127	120967623
chr10:12110700-12111303	chr10	12110700	12111303
chr10:121301478-121303169	chr10	121301478	121303169
chr10:121355813-121356958	chr10	121355813	121356958
chr10:121410566-121411827	chr10	121410566	121411827
chr10:121631654-121633104	chr10	121631654	121633104
chr10:121652003-121652507	chr10	121652003	121652507
chr10:12171225-12172038	chr10	12171225	12172038
chr10:12237832-12238377	chr10	12237832	12238377
chr10:122610678-122611052	chr10	122610678	122611052
chr10:123686972-123688109	chr10	123686972	123688109
chr10:123734027-123734865	chr10	123734027	123734865
chr10:12390802-12392589	chr10	12390802	12392589
chr10:124739792-124740292	chr10	124739792	124740292
chr10:124767758-124768897	chr10	124767758	124768897
chr10:124913631-124914726	chr10	124913631	124914726
chr10:126106818-126107862	chr10	126106818	126107862
chr10:126150243-126150740	chr10	126150243	126150740
chr10:126431314-126433285	chr10	126431314	126433285
chr10:126480092-126480810	chr10	126480092	126480810
chr10:126490161-126490934	chr10	126490161	126490934
chr10:126605120-126606212	chr10	126605120	126606212
chr10:127511329-127512197	chr10	127511329	127512197
chr10:129923813-129924962	chr10	129923813	129924962
chr10:131264948-131265710	chr10	131264948	131265710
chr10:13141778-13142493	chr10	13141778	13142493
chr10:131908731-131909886	chr10	131908731	131909886
chr10:131934520-131935324	chr10	131934520	131935324
chr10:13203436-13203790	chr10	13203436	13203790
chr10:13344235-13344498	chr10	13344235	13344498
chr10:134120447-134122422	chr10	134120447	134122422
chr10:134209367-134211056	chr10	134209367	134211056
chr10:134350302-134351119	chr10	134350302	134351119
chr10:135089969-135090491	chr10	135089969	135090491
chr10:135170645-135171954	chr10	135170645	135171954
chr10:135186693-135187181	chr10	135186693	135187181
chr10:13628789-13629266	chr10	13628789	13629266
chr10:14645752-14646705	chr10	14645752	14646705
chr10:14879769-14881041	chr10	14879769	14881041
chr10:14920320-14921688	chr10	14920320	14921688
chr10:15001272-15001840	chr10	15001272	15001840
chr10:15130386-15130913	chr10	15130386	15130913
chr10:15138965-15139851	chr10	15138965	15139851
chr10:15209824-15210714	chr10	15209824	15210714
chr10:15902079-15902402	chr10	15902079	15902402
chr10:16478803-16479303	chr10	16478803	16479303
chr10:16859089-16859975	chr10	16859089	16859975
chr10:17243304-17243787	chr10	17243304	17243787
chr10:17270430-17272617	chr10	17270430	17272617
chr10:17658665-17659639	chr10	17658665	17659639
chr10:17686097-17686335	chr10	17686097	17686335
chr10:180582-182452	chr10	180582	182452
chr10:18940528-18940765	chr10	18940528	18940765
chr10:18948113-18948711	chr10	18948113	18948711
chr10:21822850-21824410	chr10	21822850	21824410
chr10:22292300-22292897	chr10	22292300	22292897
chr10:22614275-22614934	chr10	22614275	22614934
chr10:22623350-22625875	chr10	22623350	22625875
chr10:22725491-22726764	chr10	22725491	22726764
chr10:23002155-23003790	chr10	23002155	23003790
chr10:23384533-23385078	chr10	23384533	23385078
chr10:25011963-25013816	chr10	25011963	25013816
chr10:25305318-25306024	chr10	25305318	25306024
chr10:26727061-26727992	chr10	26727061	26727992
chr10:26986142-26987088	chr10	26986142	26987088
chr10:27149166-27150229	chr10	27149166	27150229
chr10:27389075-27389622	chr10	27389075	27389622
chr10:27443030-27443405	chr10	27443030	27443405
chr10:27444133-27444494	chr10	27444133	27444494
chr10:27529218-27530102	chr10	27529218	27530102
chr10:27530938-27531363	chr10	27530938	27531363
chr10:27793049-27793764	chr10	27793049	27793764
chr10:28591622-28592117	chr10	28591622	28592117
chr10:28821189-28823092	chr10	28821189	28823092
chr10:28965704-28967266	chr10	28965704	28967266
chr10:29698362-29699044	chr10	29698362	29699044
chr10:30024072-30026077	chr10	30024072	30026077
chr10:30637961-30638279	chr10	30637961	30638279
chr10:30722378-30723707	chr10	30722378	30723707
chr10:3108650-3111419	chr10	3108650	3111419
chr10:31320483-31321553	chr10	31320483	31321553
chr10:31422709-31423316	chr10	31422709	31423316
chr10:31607227-31610094	chr10	31607227	31610094
chr10:32048716-32049423	chr10	32048716	32049423
chr10:3214721-3215260	chr10	3214721	3215260
chr10:32216901-32217102	chr10	32216901	32217102
chr10:32217353-32218392	chr10	32217353	32218392
chr10:32344550-32345570	chr10	32344550	32345570
chr10:33269511-33269870	chr10	33269511	33269870
chr10:35378834-35379632	chr10	35378834	35379632
chr10:35415788-35416685	chr10	35415788	35416685
chr10:35625049-35626540	chr10	35625049	35626540
chr10:35928501-35931893	chr10	35928501	35931893
chr10:38146502-38147104	chr10	38146502	38147104
chr10:38265075-38265723	chr10	38265075	38265723
chr10:3826853-3828126	chr10	3826853	3828126
chr10:38299490-38300099	chr10	38299490	38300099
chr10:43047584-43048472	chr10	43047584	43048472
chr10:43133523-43134150	chr10	43133523	43134150
chr10:43277849-43278532	chr10	43277849	43278532
chr10:43632966-43634222	chr10	43632966	43634222
chr10:43857486-43858205	chr10	43857486	43858205
chr10:43902580-43904792	chr10	43902580	43904792
chr10:43931958-43932879	chr10	43931958	43932879
chr10:43950884-43951437	chr10	43950884	43951437
chr10:45360174-45360526	chr10	45360174	45360526
chr10:45454795-45455044	chr10	45454795	45455044
chr10:45455239-45455474	chr10	45455239	45455474
chr10:45914374-45914883	chr10	45914374	45914883
chr10:46089871-46090462	chr10	46089871	46090462
chr10:46167677-46168642	chr10	46167677	46168642
chr10:47655677-47656379	chr10	47655677	47656379
chr10:48354459-48355197	chr10	48354459	48355197
chr10:49514331-49515400	chr10	49514331	49515400
chr10:49863620-49864601	chr10	49863620	49864601
chr10:50746634-50747329	chr10	50746634	50747329
chr10:51488963-51489644	chr10	51488963	51489644
chr10:51565071-51565648	chr10	51565071	51565648
chr10:51572198-51572620	chr10	51572198	51572620
chr10:52177724-52178182	chr10	52177724	52178182
chr10:52382472-52385155	chr10	52382472	52385155
chr10:52499392-52500021	chr10	52499392	52500021
chr10:5454431-5454779	chr10	5454431	5454779
chr10:5707980-5708798	chr10	5707980	5708798
chr10:5726455-5727697	chr10	5726455	5727697
chr10:58121059-58121275	chr10	58121059	58121275
chr10:5854706-5855965	chr10	5854706	5855965
chr10:5930914-5932389	chr10	5930914	5932389
chr10:60027007-60029241	chr10	60027007	60029241
chr10:60094731-60095306	chr10	60094731	60095306
chr10:60144723-60145335	chr10	60144723	60145335
chr10:6018944-6020073	chr10	6018944	6020073
chr10:6130786-6131774	chr10	6130786	6131774
chr10:61665656-61666794	chr10	61665656	61666794
chr10:6186520-6187855	chr10	6186520	6187855
chr10:6205499-6206211	chr10	6205499	6206211
chr10:6242975-6246457	chr10	6242975	6246457
chr10:62537970-62538862	chr10	62537970	62538862
chr10:63662886-63663299	chr10	63662886	63663299
chr10:64028041-64028706	chr10	64028041	64028706
chr10:64564435-64565818	chr10	64564435	64565818
chr10:64574660-64578778	chr10	64574660	64578778
chr10:65224870-65225887	chr10	65224870	65225887
chr10:65280870-65282030	chr10	65280870	65282030
chr10:65389875-65390835	chr10	65389875	65390835
chr10:6621907-6622642	chr10	6621907	6622642
chr10:69609477-69609722	chr10	69609477	69609722
chr10:69644169-69645178	chr10	69644169	69645178
chr10:69834413-69835233	chr10	69834413	69835233
chr10:69990893-69991523	chr10	69990893	69991523
chr10:70091055-70092573	chr10	70091055	70092573
chr10:70166206-70167342	chr10	70166206	70167342
chr10:70231396-70231797	chr10	70231396	70231797
chr10:70286960-70287396	chr10	70286960	70287396
chr10:70480704-70481598	chr10	70480704	70481598
chr10:70586917-70588209	chr10	70586917	70588209
chr10:70660525-70661473	chr10	70660525	70661473
chr10:70715938-70716494	chr10	70715938	70716494
chr10:70748435-70749334	chr10	70748435	70749334
chr10:70883663-70884353	chr10	70883663	70884353
chr10:70939896-70940304	chr10	70939896	70940304
chr10:71077946-71079377	chr10	71077946	71079377
chr10:71905215-71906675	chr10	71905215	71906675
chr10:71992414-71993467	chr10	71992414	71993467
chr10:72141560-72142637	chr10	72141560	72142637
chr10:72163717-72164573	chr10	72163717	72164573
chr10:72237661-72238821	chr10	72237661	72238821
chr10:72575513-72576302	chr10	72575513	72576302
chr10:72647738-72648317	chr10	72647738	72648317
chr10:73078857-73079181	chr10	73078857	73079181
chr10:73533091-73533492	chr10	73533091	73533492
chr10:73610661-73611145	chr10	73610661	73611145
chr10:73846806-73848233	chr10	73846806	73848233
chr10:73975671-73976115	chr10	73975671	73976115
chr10:74020773-74021023	chr10	74020773	74021023
chr10:74033167-74034698	chr10	74033167	74034698
chr10:74113815-74114792	chr10	74113815	74114792
chr10:74385467-74386041	chr10	74385467	74386041
chr10:74451828-74452597	chr10	74451828	74452597
chr10:7449376-7455339	chr10	7449376	7455339
chr10:74855858-74856985	chr10	74855858	74856985
chr10:74927642-74928063	chr10	74927642	74928063
chr10:75006629-75007184	chr10	75006629	75007184
chr10:75118205-75118679	chr10	75118205	75118679
chr10:75173411-75173950	chr10	75173411	75173950
chr10:75255033-75255808	chr10	75255033	75255808
chr10:75385082-75385994	chr10	75385082	75385994
chr10:75489947-75490554	chr10	75489947	75490554
chr10:75503973-75504222	chr10	75503973	75504222
chr10:75531970-75532817	chr10	75531970	75532817
chr10:75541557-75542206	chr10	75541557	75542206
chr10:75545264-75546124	chr10	75545264	75546124
chr10:75570928-75571809	chr10	75570928	75571809
chr10:75633600-75634796	chr10	75633600	75634796
chr10:75670696-75671379	chr10	75670696	75671379
chr10:75757484-75758227	chr10	75757484	75758227
chr10:75910836-75911480	chr10	75910836	75911480
chr10:75936217-75936726	chr10	75936217	75936726
chr10:76584625-76586746	chr10	76584625	76586746
chr10:76871055-76871620	chr10	76871055	76871620
chr10:76993892-76995953	chr10	76993892	76995953
chr10:77054582-77054929	chr10	77054582	77054929
chr10:7829588-7830517	chr10	7829588	7830517
chr10:7860261-7861107	chr10	7860261	7861107
chr10:79789138-79789441	chr10	79789138	79789441
chr10:79793494-79793952	chr10	79793494	79793952
chr10:80827070-80830537	chr10	80827070	80830537
chr10:8091374-8098329	chr10	8091374	8098329
chr10:81205001-81205811	chr10	81205001	81205811
chr10:81838359-81839078	chr10	81838359	81839078
chr10:81964681-81965558	chr10	81964681	81965558
chr10:82213556-82214760	chr10	82213556	82214760
chr10:85899058-85899640	chr10	85899058	85899640
chr10:88159613-88161411	chr10	88159613	88161411
chr10:88280635-88282089	chr10	88280635	88282089
chr10:88470905-88471934	chr10	88470905	88471934
chr10:88515426-88517217	chr10	88515426	88517217
chr10:88730554-88731632	chr10	88730554	88731632
chr10:88853757-88855498	chr10	88853757	88855498
chr10:89264370-89265371	chr10	89264370	89265371
chr10:89577481-89578287	chr10	89577481	89578287
chr10:89621772-89624128	chr10	89621772	89624128
chr10:90342528-90343221	chr10	90342528	90343221
chr10:90639787-90640623	chr10	90639787	90640623
chr10:90750293-90751108	chr10	90750293	90751108
chr10:91011325-91011864	chr10	91011325	91011864
chr10:91174405-91175166	chr10	91174405	91175166
chr10:91404237-91405048	chr10	91404237	91405048
chr10:91460899-91461615	chr10	91460899	91461615
chr10:92980347-92980832	chr10	92980347	92980832
chr10:93557970-93558699	chr10	93557970	93558699
chr10:93668002-93668771	chr10	93668002	93668771
chr10:93683430-93683839	chr10	93683430	93683839
chr10:94050423-94051412	chr10	94050423	94051412
chr10:94333247-94334467	chr10	94333247	94334467
chr10:94351356-94351615	chr10	94351356	94351615
chr10:94352667-94353159	chr10	94352667	94353159
chr10:94448693-94450479	chr10	94448693	94450479
chr10:94608037-94609039	chr10	94608037	94609039
chr10:95256133-95256562	chr10	95256133	95256562
chr10:95462160-95462500	chr10	95462160	95462500
chr10:95653641-95654181	chr10	95653641	95654181
chr10:96122540-96122904	chr10	96122540	96122904
chr10:96943195-96943737	chr10	96943195	96943737
chr10:97320424-97321483	chr10	97320424	97321483
chr10:97415860-97416726	chr10	97415860	97416726
chr10:97453478-97454013	chr10	97453478	97454013
chr10:97667243-97667978	chr10	97667243	97667978
chr10:977260-978072	chr10	977260	978072
chr10:97802871-97804262	chr10	97802871	97804262
chr10:97849568-97850095	chr10	97849568	97850095
chr10:98346049-98347064	chr10	98346049	98347064
chr10:98479725-98480487	chr10	98479725	98480487
chr10:98591707-98593273	chr10	98591707	98593273
chr10:99051934-99052490	chr10	99051934	99052490
chr10:99078811-99081048	chr10	99078811	99081048
chr10:99093406-99094955	chr10	99093406	99094955
chr10:99160814-99161116	chr10	99160814	99161116
chr10:99185778-99186294	chr10	99185778	99186294
chr10:99205476-99206274	chr10	99205476	99206274
chr10:99257940-99259520	chr10	99257940	99259520
chr10:99392786-99393375	chr10	99392786	99393375
chr10:99400263-99400982	chr10	99400263	99400982
chr10:99446696-99447400	chr10	99446696	99447400
chr10:99473520-99474664	chr10	99473520	99474664
chr10:99496649-99497451	chr10	99496649	99497451
chr1:1002663-1005318	chr1	1002663	1005318
chr11:101785594-101786128	chr11	101785594	101786128
chr11:102188179-102188440	chr11	102188179	102188440
chr11:102217574-102218247	chr11	102217574	102218247
chr11:102322529-102323762	chr11	102322529	102323762
chr11:102962274-102963049	chr11	102962274	102963049
chr11:10326048-10326590	chr11	10326048	10326590
chr11:10327013-10329831	chr11	10327013	10329831
chr11:10472000-10472857	chr11	10472000	10472857
chr11:10562225-10562942	chr11	10562225	10562942
chr11:105892725-105892952	chr11	105892725	105892952
chr11:107328441-107328691	chr11	107328441	107328691
chr11:10772493-10773089	chr11	10772493	10773089
chr11:107728949-107729586	chr11	107728949	107729586
chr11:107879500-107880398	chr11	107879500	107880398
chr11:107992004-107992731	chr11	107992004	107992731
chr11:108093211-108093969	chr11	108093211	108093969
chr11:10829361-10831121	chr11	10829361	10831121
chr11:108368498-108369407	chr11	108368498	108369407
chr11:108463598-108464103	chr11	108463598	108464103
chr11:108535584-108536196	chr11	108535584	108536196
chr11:10879102-10880453	chr11	10879102	10880453
chr11:10952350-10953072	chr11	10952350	10953072
chr11:110300574-110301334	chr11	110300574	110301334
chr11:111472723-111473939	chr11	111472723	111473939
chr11:111636594-111637214	chr11	111636594	111637214
chr11:111741953-111742292	chr11	111741953	111742292
chr11:111749570-111750078	chr11	111749570	111750078
chr11:111797551-111798030	chr11	111797551	111798030
chr11:111807607-111808203	chr11	111807607	111808203
chr11:111847927-111848401	chr11	111847927	111848401
chr11:111895576-111896447	chr11	111895576	111896447
chr11:111945058-111945451	chr11	111945058	111945451
chr11:112097022-112097547	chr11	112097022	112097547
chr11:113185332-113185663	chr11	113185332	113185663
chr11:113644299-113644657	chr11	113644299	113644657
chr11:113745816-113746693	chr11	113745816	113746693
chr11:114270799-114271690	chr11	114270799	114271690
chr11:114310001-114310586	chr11	114310001	114310586
chr11:116643309-116643892	chr11	116643309	116643892
chr11:116658411-116658895	chr11	116658411	116658895
chr11:116968849-116969512	chr11	116968849	116969512
chr11:117014699-117015560	chr11	117014699	117015560
chr11:117049399-117050234	chr11	117049399	117050234
chr11:117102742-117103452	chr11	117102742	117103452
chr11:117198423-117198950	chr11	117198423	117198950
chr11:117856638-117857298	chr11	117856638	117857298
chr11:118272261-118272546	chr11	118272261	118272546
chr11:118305422-118307705	chr11	118305422	118307705
chr11:118443087-118443631	chr11	118443087	118443631
chr11:11863272-11864018	chr11	11863272	11864018
chr11:118661305-118663026	chr11	118661305	118663026
chr11:118795950-118796819	chr11	118795950	118796819
chr11:118868641-118869204	chr11	118868641	118869204
chr11:118888878-118890115	chr11	118888878	118890115
chr11:118900986-118901749	chr11	118900986	118901749
chr11:118927374-118928412	chr11	118927374	118928412
chr11:118938193-118938815	chr11	118938193	118938815
chr11:118955574-118955832	chr11	118955574	118955832
chr11:118965017-118966464	chr11	118965017	118966464
chr11:118972181-118972409	chr11	118972181	118972409
chr11:118977878-118978785	chr11	118977878	118978785
chr11:118991886-118992751	chr11	118991886	118992751
chr11:119039429-119039944	chr11	119039429	119039944
chr11:119076641-119077277	chr11	119076641	119077277
chr11:119205023-119205568	chr11	119205023	119205568
chr11:119252130-119252564	chr11	119252130	119252564
chr11:119598382-119600157	chr11	119598382	119600157
chr11:120206460-120207649	chr11	120206460	120207649
chr11:120894689-120895082	chr11	120894689	120895082
chr11:121163244-121163952	chr11	121163244	121163952
chr11:12131813-12133016	chr11	12131813	12133016
chr11:121322538-121323302	chr11	121322538	121323302
chr11:122526278-122527479	chr11	122526278	122527479
chr11:122753386-122753951	chr11	122753386	122753951
chr11:123301049-123302149	chr11	123301049	123302149
chr11:123611898-123612545	chr11	123611898	123612545
chr11:124543384-124544046	chr11	124543384	124544046
chr11:124669377-124670519	chr11	124669377	124670519
chr11:124823793-124824329	chr11	124823793	124824329
chr11:124932730-124933657	chr11	124932730	124933657
chr11:124981319-124981769	chr11	124981319	124981769
chr11:125439122-125439730	chr11	125439122	125439730
chr11:125462323-125462884	chr11	125462323	125462884
chr11:125495233-125495866	chr11	125495233	125495866
chr11:125932082-125933003	chr11	125932082	125933003
chr11:126081369-126082028	chr11	126081369	126082028
chr11:126152722-126153400	chr11	126152722	126153400
chr11:126173539-126174042	chr11	126173539	126174042
chr11:126225355-126226073	chr11	126225355	126226073
chr11:126286451-126286870	chr11	126286451	126286870
chr11:128391712-128392611	chr11	128391712	128392611
chr11:128562671-128565011	chr11	128562671	128565011
chr11:129765145-129765617	chr11	129765145	129765617
chr11:129871690-129873423	chr11	129871690	129873423
chr11:129938936-129940798	chr11	129938936	129940798
chr11:130183948-130184668	chr11	130183948	130184668
chr11:13298796-13300735	chr11	13298796	13300735
chr11:1330390-1331498	chr11	1330390	1331498
chr11:133825337-133827457	chr11	133825337	133827457
chr11:134093696-134095491	chr11	134093696	134095491
chr11:134122762-134122981	chr11	134122762	134122981
chr11:134123209-134123996	chr11	134123209	134123996
chr11:134145559-134147180	chr11	134145559	134147180
chr11:13484273-13485290	chr11	13484273	13485290
chr11:13689588-13690724	chr11	13689588	13690724
chr11:1404214-1404711	chr11	1404214	1404711
chr11:14379808-14380737	chr11	14379808	14380737
chr11:14541600-14542225	chr11	14541600	14542225
chr11:14665053-14666674	chr11	14665053	14666674
chr11:14912900-14913771	chr11	14912900	14913771
chr11:14926471-14927770	chr11	14926471	14927770
chr11:16759945-16760386	chr11	16759945	16760386
chr11:17229114-17229833	chr11	17229114	17229833
chr11:17297779-17298694	chr11	17297779	17298694
chr11:17373019-17373665	chr11	17373019	17373665
chr11:17410436-17411287	chr11	17410436	17411287
chr11:1784805-1785553	chr11	1784805	1785553
chr11:18034129-18035268	chr11	18034129	18035268
chr11:18415922-18416680	chr11	18415922	18416680
chr11:18417667-18417925	chr11	18417667	18417925
chr11:18548060-18548629	chr11	18548060	18548629
chr11:18610010-18610463	chr11	18610010	18610463
chr11:18655811-18656482	chr11	18655811	18656482
chr11:18720271-18720821	chr11	18720271	18720821
chr11:19138497-19139216	chr11	19138497	19139216
chr11:19261912-19262156	chr11	19261912	19262156
chr11:19262473-19264397	chr11	19262473	19264397
chr11:1968558-1969003	chr11	1968558	1969003
chr11:20385161-20385673	chr11	20385161	20385673
chr11:20408755-20409781	chr11	20408755	20409781
chr11:22646706-22647441	chr11	22646706	22647441
chr11:22850765-22851367	chr11	22850765	22851367
chr11:235918-237290	chr11	235918	237290
chr11:2398223-2399598	chr11	2398223	2399598
chr11:2421040-2422474	chr11	2421040	2422474
chr1:1259643-1260635	chr1	1259643	1260635
chr11:27384359-27384870	chr11	27384359	27384870
chr11:27527863-27528517	chr11	27527863	27528517
chr11:28131863-28132221	chr11	28131863	28132221
chr11:2923301-2923817	chr11	2923301	2923817
chr11:2949788-2951756	chr11	2949788	2951756
chr11:3012799-3014181	chr11	3012799	3014181
chr11:30344536-30344946	chr11	30344536	30344946
chr11:3078142-3078984	chr11	3078142	3078984
chr11:31391087-31391498	chr11	31391087	31391498
chr11:31531131-31531501	chr11	31531131	31531501
chr11:3181574-3182120	chr11	3181574	3182120
chr11:32112394-32113277	chr11	32112394	32113277
chr11:32605183-32605729	chr11	32605183	32605729
chr11:32913989-32915514	chr11	32913989	32915514
chr11:33037206-33037917	chr11	33037206	33037917
chr11:33060699-33061846	chr11	33060699	33061846
chr11:33278657-33280175	chr11	33278657	33280175
chr11:33722142-33722599	chr11	33722142	33722599
chr11:33757476-33758122	chr11	33757476	33758122
chr11:33795392-33796319	chr11	33795392	33796319
chr11:33890357-33891495	chr11	33890357	33891495
chr11:34072986-34074703	chr11	34072986	34074703
chr11:34378229-34379993	chr11	34378229	34379993
chr11:34380488-34380710	chr11	34380488	34380710
chr11:34460165-34460857	chr11	34460165	34460857
chr11:34937328-34938380	chr11	34937328	34938380
chr11:35160375-35161000	chr11	35160375	35161000
chr11:36397926-36399398	chr11	36397926	36399398
chr11:36531167-36531915	chr11	36531167	36531915
chr11:3818447-3819307	chr11	3818447	3819307
chr11:3829696-3830004	chr11	3829696	3830004
chr11:3861855-3862996	chr11	3861855	3862996
chr11:4115689-4116489	chr11	4115689	4116489
chr11:43380241-43381040	chr11	43380241	43381040
chr11:43702016-43702597	chr11	43702016	43702597
chr11:44087518-44088165	chr11	44087518	44088165
chr11:44117117-44117994	chr11	44117117	44117994
chr11:44748205-44749761	chr11	44748205	44749761
chr11:449961-451178	chr11	449961	451178
chr11:45168618-45169101	chr11	45168618	45169101
chr11:45825615-45826872	chr11	45825615	45826872
chr11:45868742-45869413	chr11	45868742	45869413
chr11:46264973-46265335	chr11	46264973	46265335
chr11:4629098-4629530	chr11	4629098	4629530
chr11:46368650-46369660	chr11	46368650	46369660
chr11:46615197-46615664	chr11	46615197	46615664
chr11:46638637-46639486	chr11	46638637	46639486
chr11:46721979-46722428	chr11	46721979	46722428
chr11:46867194-46868077	chr11	46867194	46868077
chr11:46958170-46958529	chr11	46958170	46958529
chr11:47236404-47236933	chr11	47236404	47236933
chr11:47270234-47270633	chr11	47270234	47270633
chr11:47291200-47291858	chr11	47291200	47291858
chr11:47447704-47448257	chr11	47447704	47448257
chr11:47573911-47574899	chr11	47573911	47574899
chr11:47586848-47587608	chr11	47586848	47587608
chr11:47600129-47600927	chr11	47600129	47600927
chr11:47663577-47664331	chr11	47663577	47664331
chr11:47736739-47737106	chr11	47736739	47737106
chr11:47788200-47789022	chr11	47788200	47789022
chr11:47869793-47870356	chr11	47869793	47870356
chr11:504189-504659	chr11	504189	504659
chr11:506353-508009	chr11	506353	508009
chr11:534691-537718	chr11	534691	537718
chr1:154973250-154974358	chr1	154973250	154974358
chr1:155108007-155108611	chr1	155108007	155108611
chr11:560382-561397	chr11	560382	561397
chr11:567938-569461	chr11	567938	569461
chr11:57091614-57092831	chr11	57091614	57092831
chr11:57102841-57103430	chr11	57102841	57103430
chr11:57194340-57194650	chr11	57194340	57194650
chr11:57226766-57228707	chr11	57226766	57228707
chr11:57281671-57283305	chr11	57281671	57283305
chr11:57424937-57425262	chr11	57424937	57425262
chr11:57435204-57436146	chr11	57435204	57436146
chr11:57479486-57480308	chr11	57479486	57480308
chr11:57508730-57509569	chr11	57508730	57509569
chr11:575464-577093	chr11	575464	577093
chr11:58345673-58347321	chr11	58345673	58347321
chr11:58910127-58910584	chr11	58910127	58910584
chr11:58939046-58940308	chr11	58939046	58940308
chr11:59328137-59328507	chr11	59328137	59328507
chr11:59382687-59382929	chr11	59382687	59382929
chr11:59383165-59383410	chr11	59383165	59383410
chr11:59436201-59437232	chr11	59436201	59437232
chr11:59522425-59523303	chr11	59522425	59523303
chr11:59578090-59578379	chr11	59578090	59578379
chr11:60609392-60609786	chr11	60609392	60609786
chr11:60673597-60674184	chr11	60673597	60674184
chr11:60681552-60682268	chr11	60681552	60682268
chr11:60928560-60929262	chr11	60928560	60929262
chr11:61129221-61129879	chr11	61129221	61129879
chr11:61559907-61560549	chr11	61559907	61560549
chr11:61582573-61584728	chr11	61582573	61584728
chr11:61594996-61596710	chr11	61594996	61596710
chr11:61658569-61659592	chr11	61658569	61659592
chr11:61734760-61735932	chr11	61734760	61735932
chr1:16173889-16175396	chr1	16173889	16175396
chr11:61891198-61891726	chr11	61891198	61891726
chr11:62104779-62105636	chr11	62104779	62105636
chr11:62313282-62314314	chr11	62313282	62314314
chr11:62341228-62341695	chr11	62341228	62341695
chr11:62358813-62359674	chr11	62358813	62359674
chr11:62368454-62370491	chr11	62368454	62370491
chr11:62379638-62380556	chr11	62379638	62380556
chr11:62413632-62414293	chr11	62413632	62414293
chr11:62420544-62420924	chr11	62420544	62420924
chr11:62432319-62433417	chr11	62432319	62433417
chr11:62439047-62439803	chr11	62439047	62439803
chr11:62446038-62446613	chr11	62446038	62446613
chr11:62473453-62474156	chr11	62473453	62474156
chr11:62476770-62477481	chr11	62476770	62477481
chr11:62493994-62495127	chr11	62493994	62495127
chr11:62521370-62521962	chr11	62521370	62521962
chr11:62528903-62529428	chr11	62528903	62529428
chr11:62554066-62555262	chr11	62554066	62555262
chr11:6255768-6256179	chr11	6255768	6256179
chr11:62559099-62559555	chr11	62559099	62559555
chr11:62572710-62573149	chr11	62572710	62573149
chr11:62598679-62600064	chr11	62598679	62600064
chr11:62606541-62607120	chr11	62606541	62607120
chr11:62623359-62623877	chr11	62623359	62623877
chr11:62648237-62649161	chr11	62648237	62649161
chr11:63438301-63439314	chr11	63438301	63439314
chr11:63448704-63449386	chr11	63448704	63449386
chr11:63535652-63537435	chr11	63535652	63537435
chr11:63580537-63581740	chr11	63580537	63581740
chr11:63606114-63607474	chr11	63606114	63607474
chr11:63706029-63706868	chr11	63706029	63706868
chr11:63741900-63742614	chr11	63741900	63742614
chr11:63753414-63754454	chr11	63753414	63754454
chr11:63932990-63934070	chr11	63932990	63934070
chr11:63952677-63954228	chr11	63952677	63954228
chr11:63993589-63993834	chr11	63993589	63993834
chr11:63997662-63998412	chr11	63997662	63998412
chr11:64008283-64009487	chr11	64008283	64009487
chr11:64013772-64015341	chr11	64013772	64015341
chr11:64018435-64019377	chr11	64018435	64019377
chr11:64036875-64037974	chr11	64036875	64037974
chr11:64038964-64039306	chr11	64038964	64039306
chr11:64084646-64086057	chr11	64084646	64086057
chr11:6411346-6411913	chr11	6411346	6411913
chr11:64126430-64126960	chr11	64126430	64126960
chr11:64216411-64216709	chr11	64216411	64216709
chr11:6439863-6440732	chr11	6439863	6440732
chr11:64509433-64513826	chr11	64509433	64513826
chr11:64545666-64546684	chr11	64545666	64546684
chr11:64570248-64570901	chr11	64570248	64570901
chr11:64577277-64578349	chr11	64577277	64578349
chr11:64611714-64612634	chr11	64611714	64612634
chr11:64645429-64646566	chr11	64645429	64646566
chr11:64684599-64684826	chr11	64684599	64684826
chr11:64692060-64692496	chr11	64692060	64692496
chr11:64781450-64782385	chr11	64781450	64782385
chr11:64794832-64795362	chr11	64794832	64795362
chr11:64808330-64809264	chr11	64808330	64809264
chr11:64851302-64851828	chr11	64851302	64851828
chr11:64879046-64880413	chr11	64879046	64880413
chr11:64884115-64885448	chr11	64884115	64885448
chr11:64889136-64889931	chr11	64889136	64889931
chr11:64901526-64902107	chr11	64901526	64902107
chr11:64948715-64949060	chr11	64948715	64949060
chr11:6502423-6502927	chr11	6502423	6502927
chr11:65029040-65029926	chr11	65029040	65029926
chr11:65101109-65101843	chr11	65101109	65101843
chr11:65121938-65122712	chr11	65121938	65122712
chr11:65153726-65154606	chr11	65153726	65154606
chr11:65189463-65190295	chr11	65189463	65190295
chr11:65222490-65222750	chr11	65222490	65222750
chr11:65244636-65245130	chr11	65244636	65245130
chr11:65264957-65265398	chr11	65264957	65265398
chr11:65292571-65292940	chr11	65292571	65292940
chr11:65337213-65338474	chr11	65337213	65338474
chr11:65340117-65340483	chr11	65340117	65340483
chr11:65343329-65343849	chr11	65343329	65343849
chr11:65381582-65381872	chr11	65381582	65381872
chr11:65382824-65383857	chr11	65382824	65383857
chr11:65419853-65420527	chr11	65419853	65420527
chr11:65430142-65431079	chr11	65430142	65431079
chr11:65479349-65480024	chr11	65479349	65480024
chr11:65487660-65488348	chr11	65487660	65488348
chr11:65547499-65549261	chr11	65547499	65549261
chr11:65585389-65585884	chr11	65585389	65585884
chr11:65601069-65601551	chr11	65601069	65601551
chr11:65624495-65628596	chr11	65624495	65628596
chr11:65639835-65641374	chr11	65639835	65641374
chr11:65655469-65656206	chr11	65655469	65656206
chr11:65666676-65668209	chr11	65666676	65668209
chr11:65686287-65687554	chr11	65686287	65687554
chr11:65769397-65770057	chr11	65769397	65770057
chr11:65819367-65820224	chr11	65819367	65820224
chr11:65837254-65838649	chr11	65837254	65838649
chr11:66024910-66026253	chr11	66024910	66026253
chr11:66034751-66035054	chr11	66034751	66035054
chr11:66035216-66035447	chr11	66035216	66035447
chr11:66035828-66036808	chr11	66035828	66036808
chr11:66056209-66057324	chr11	66056209	66057324
chr11:66079092-66080920	chr11	66079092	66080920
chr11:66112251-66112803	chr11	66112251	66112803
chr11:66114497-66115525	chr11	66114497	66115525
chr11:66138806-66139729	chr11	66138806	66139729
chr11:66233899-66234964	chr11	66233899	66234964
chr11:66313169-66313822	chr11	66313169	66313822
chr11:6632879-6633787	chr11	6632879	6633787
chr11:66360097-66360834	chr11	66360097	66360834
chr11:66383571-66385047	chr11	66383571	66385047
chr11:66444997-66445471	chr11	66444997	66445471
chr11:66511803-66512719	chr11	66511803	66512719
chr11:66610366-66611267	chr11	66610366	66611267
chr11:66725503-66726373	chr11	66725503	66726373
chr11:6676496-6677096	chr11	6676496	6677096
chr11:66885275-66887330	chr11	66885275	66887330
chr11:67033675-67034660	chr11	67033675	67034660
chr11:67055931-67057249	chr11	67055931	67057249
chr11:67070807-67071801	chr11	67070807	67071801
chr11:67084688-67085813	chr11	67084688	67085813
chr11:67120856-67121228	chr11	67120856	67121228
chr11:67139887-67141146	chr11	67139887	67141146
chr11:67168616-67169098	chr11	67168616	67169098
chr11:67188087-67188879	chr11	67188087	67188879
chr11:67195800-67196190	chr11	67195800	67196190
chr11:67236264-67236953	chr11	67236264	67236953
chr11:67250344-67250864	chr11	67250344	67250864
chr11:67275067-67276431	chr11	67275067	67276431
chr11:67350928-67351953	chr11	67350928	67351953
chr11:67374150-67374726	chr11	67374150	67374726
chr11:67396844-67398294	chr11	67396844	67398294
chr11:67770426-67771629	chr11	67770426	67771629
chr11:67797802-67798413	chr11	67797802	67798413
chr11:67806251-67806611	chr11	67806251	67806611
chr11:67887977-67889768	chr11	67887977	67889768
chr11:67980011-67982068	chr11	67980011	67982068
chr11:68039300-68039880	chr11	68039300	68039880
chr11:68227860-68228608	chr11	68227860	68228608
chr11:68606682-68607330	chr11	68606682	68607330
chr11:68608155-68609419	chr11	68608155	68609419
chr11:68671107-68671982	chr11	68671107	68671982
chr11:68816341-68816951	chr11	68816341	68816951
chr11:69451136-69458596	chr11	69451136	69458596
chr11:6947520-6948212	chr11	6947520	6948212
chr11:694761-696375	chr11	694761	696375
chr11:69489754-69490329	chr11	69489754	69490329
chr11:70049099-70049806	chr11	70049099	70049806
chr11:70116237-70117497	chr11	70116237	70117497
chr11:71159014-71159831	chr11	71159014	71159831
chr11:71164097-71164680	chr11	71164097	71164680
chr11:71791385-71791960	chr11	71791385	71791960
chr11:71814203-71814529	chr11	71814203	71814529
chr11:71823668-71823975	chr11	71823668	71823975
chr11:71934247-71936321	chr11	71934247	71936321
chr11:72145155-72145636	chr11	72145155	72145636
chr11:72463092-72463717	chr11	72463092	72463717
chr11:72504665-72505127	chr11	72504665	72505127
chr11:72525005-72526098	chr11	72525005	72526098
chr11:72852176-72854160	chr11	72852176	72854160
chr11:73018452-73020563	chr11	73018452	73020563
chr11:73087229-73088294	chr11	73087229	73088294
chr11:73308799-73309500	chr11	73308799	73309500
chr11:73471275-73472483	chr11	73471275	73472483
chr11:73498947-73499265	chr11	73498947	73499265
chr11:73587673-73588102	chr11	73587673	73588102
chr11:73693702-73694802	chr11	73693702	73694802
chr11:73881899-73882572	chr11	73881899	73882572
chr11:74108894-74109937	chr11	74108894	74109937
chr11:74204135-74204856	chr11	74204135	74204856
chr11:74303529-74304040	chr11	74303529	74304040
chr11:74459858-74460558	chr11	74459858	74460558
chr11:74659931-74660373	chr11	74659931	74660373
chr11:746877-748032	chr11	746877	748032
chr11:74699815-74700186	chr11	74699815	74700186
chr11:74951647-74953491	chr11	74951647	74953491
chr11:75062224-75062977	chr11	75062224	75062977
chr11:75110493-75110924	chr11	75110493	75110924
chr11:75140737-75141849	chr11	75140737	75141849
chr11:75236189-75237781	chr11	75236189	75237781
chr11:75272950-75273616	chr11	75272950	75273616
chr11:7534554-7535727	chr11	7534554	7535727
chr11:75479462-75480172	chr11	75479462	75480172
chr11:75525711-75525916	chr11	75525711	75525916
chr11:75526396-75526926	chr11	75526396	75526926
chr11:75918741-75922084	chr11	75918741	75922084
chr11:75945903-75947583	chr11	75945903	75947583
chr11:76155407-76156827	chr11	76155407	76156827
chr11:76571963-76572291	chr11	76571963	76572291
chr11:76777569-76778453	chr11	76777569	76778453
chr11:77122736-77123088	chr11	77122736	77123088
chr11:77184193-77185504	chr11	77184193	77185504
chr11:77300360-77301391	chr11	77300360	77301391
chr11:77348423-77348959	chr11	77348423	77348959
chr11:77531186-77532262	chr11	77531186	77532262
chr11:776803-777998	chr11	776803	777998
chr11:77705600-77706035	chr11	77705600	77706035
chr11:77790478-77791101	chr11	77790478	77791101
chr11:77850482-77850845	chr11	77850482	77850845
chr11:78127965-78129400	chr11	78127965	78129400
chr11:78285405-78285995	chr11	78285405	78285995
chr11:797640-798544	chr11	797640	798544
chr11:804827-805608	chr11	804827	805608
chr11:809202-810509	chr11	809202	810509
chr11:818974-820271	chr11	818974	820271
chr11:82612259-82612844	chr11	82612259	82612844
chr11:85339343-85339629	chr11	85339343	85339629
chr11:85358865-85359226	chr11	85358865	85359226
chr11:85374872-85376234	chr11	85374872	85376234
chr11:85521991-85522285	chr11	85521991	85522285
chr11:85565908-85566451	chr11	85565908	85566451
chr11:85779725-85780397	chr11	85779725	85780397
chr11:85955385-85955590	chr11	85955385	85955590
chr11:86382695-86383586	chr11	86382695	86383586
chr11:86748660-86749093	chr11	86748660	86749093
chr11:8710367-8710811	chr11	8710367	8710811
chr11:88070501-88071042	chr11	88070501	88071042
chr11:8932573-8933294	chr11	8932573	8933294
chr11:8985452-8986507	chr11	8985452	8986507
chr11:89955742-89956358	chr11	89955742	89956358
chr11:910242-910500	chr11	910242	910500
chr11:910677-911581	chr11	910677	911581
chr11:9286273-9287091	chr11	9286273	9287091
chr11:92930760-92931391	chr11	92930760	92931391
chr11:93394678-93395273	chr11	93394678	93395273
chr11:93474085-93475075	chr11	93474085	93475075
chr11:93517309-93518130	chr11	93517309	93518130
chr11:9385837-9386241	chr11	9385837	9386241
chr11:93861560-93862773	chr11	93861560	93862773
chr11:9406108-9406702	chr11	9406108	9406702
chr11:94226672-94227412	chr11	94226672	94227412
chr11:94706291-94707060	chr11	94706291	94707060
chr11:94800243-94801117	chr11	94800243	94801117
chr11:9482109-9483152	chr11	9482109	9483152
chr11:94822597-94823611	chr11	94822597	94823611
chr11:94883647-94884811	chr11	94883647	94884811
chr11:94963753-94964573	chr11	94963753	94964573
chr11:94965357-94965588	chr11	94965357	94965588
chr11:95522460-95524043	chr11	95522460	95524043
chr11:95656912-95657365	chr11	95656912	95657365
chr11:9594346-9596536	chr11	9594346	9596536
chr11:96122536-96123587	chr11	96122536	96123587
chr11:9634969-9636065	chr11	9634969	9636065
chr11:9779592-9780470	chr11	9779592	9780470
chr12:10365369-10365721	chr12	10365369	10365721
chr12:1058481-1059430	chr12	1058481	1059430
chr12:10875137-10876180	chr12	10875137	10876180
chr12:1099557-1100785	chr12	1099557	1100785
chr12:11801853-11802218	chr12	11801853	11802218
chr12:11802752-11802983	chr12	11802752	11802983
chr12:122710054-122711371	chr12	122710054	122711371
chr12:124155578-124156171	chr12	124155578	124156171
chr12:12419679-12420541	chr12	12419679	12420541
chr12:12502942-12503465	chr12	12502942	12503465
chr12:12509911-12510428	chr12	12509911	12510428
chr12:12714633-12715200	chr12	12714633	12715200
chr12:12764751-12765205	chr12	12764751	12765205
chr12:12849067-12849270	chr12	12849067	12849270
chr12:12869798-12871248	chr12	12869798	12871248
chr12:12876630-12879002	chr12	12876630	12879002
chr12:12939713-12940391	chr12	12939713	12940391
chr12:12966123-12966349	chr12	12966123	12966349
chr12:13154088-13154866	chr12	13154088	13154866
chr12:132413338-132414801	chr12	132413338	132414801
chr12:13254049-13254631	chr12	13254049	13254631
chr12:133286760-133287992	chr12	133286760	133287992
chr12:133757946-133758188	chr12	133757946	133758188
chr12:14518525-14518975	chr12	14518525	14518975
chr12:14922877-14923974	chr12	14922877	14923974
chr12:14927291-14928023	chr12	14927291	14928023
chr12:14955991-14956471	chr12	14955991	14956471
chr12:15941718-15942740	chr12	15941718	15942740
chr12:16034931-16035836	chr12	16034931	16035836
chr12:16064080-16064534	chr12	16064080	16064534
chr12:1702638-1704232	chr12	1702638	1704232
chr12:1770701-1771476	chr12	1770701	1771476
chr12:1799874-1800739	chr12	1799874	1800739
chr12:2113343-2113881	chr12	2113343	2113881
chr12:21590469-21590785	chr12	21590469	21590785
chr12:21654396-21654956	chr12	21654396	21654956
chr12:21810488-21810766	chr12	21810488	21810766
chr12:22199062-22199589	chr12	22199062	22199589
chr12:22486835-22488666	chr12	22486835	22488666
chr12:22696780-22697728	chr12	22696780	22697728
chr12:22777988-22778301	chr12	22777988	22778301
chr12:25101607-25102073	chr12	25101607	25102073
chr12:25348039-25348399	chr12	25348039	25348399
chr12:25538794-25539424	chr12	25538794	25539424
chr12:26267058-26267519	chr12	26267058	26267519
chr12:26985453-26986304	chr12	26985453	26986304
chr12:27091158-27091857	chr12	27091158	27091857
chr12:27166996-27167464	chr12	27166996	27167464
chr12:27175342-27175843	chr12	27175342	27175843
chr12:27396982-27397646	chr12	27396982	27397646
chr12:27485683-27486676	chr12	27485683	27486676
chr12:27863633-27864081	chr12	27863633	27864081
chr12:27932789-27933738	chr12	27932789	27933738
chr12:28343289-28343907	chr12	28343289	28343907
chr12:2903389-2905189	chr12	2903389	2905189
chr12:2921849-2922127	chr12	2921849	2922127
chr12:29302034-29302954	chr12	29302034	29302954
chr12:29533446-29533916	chr12	29533446	29533916
chr12:29534090-29534308	chr12	29534090	29534308
chr12:2985978-2986639	chr12	2985978	2986639
chr12:2999665-3000638	chr12	2999665	3000638
chr12:30848264-30849016	chr12	30848264	30849016
chr12:30907359-30908245	chr12	30907359	30908245
chr12:31476717-31479466	chr12	31476717	31479466
chr12:32112161-32112833	chr12	32112161	32112833
chr12:32259249-32260165	chr12	32259249	32260165
chr12:32832130-32832978	chr12	32832130	32832978
chr12:32908374-32908981	chr12	32908374	32908981
chr12:34175230-34175455	chr12	34175230	34175455
chr12:3862068-3862606	chr12	3862068	3862606
chr12:38710392-38710643	chr12	38710392	38710643
chr12:39299248-39299629	chr12	39299248	39299629
chr12:39300469-39300680	chr12	39300469	39300680
chr12:3982246-3982708	chr12	3982246	3982708
chr12:39836211-39837499	chr12	39836211	39837499
chr12:40498962-40500017	chr12	40498962	40500017
chr12:42538125-42538902	chr12	42538125	42538902
chr12:42631224-42632619	chr12	42631224	42632619
chr12:42719761-42720119	chr12	42719761	42720119
chr12:4378366-4382222	chr12	4378366	4382222
chr12:44152506-44152922	chr12	44152506	44152922
chr12:44199630-44200405	chr12	44199630	44200405
chr12:4430043-4430747	chr12	4430043	4430747
chr12:45609713-45610752	chr12	45609713	45610752
chr12:46383561-46384756	chr12	46383561	46384756
chr12:46385607-46385887	chr12	46385607	46385887
chr12:4647844-4648053	chr12	4647844	4648053
chr12:46661054-46663408	chr12	46661054	46663408
chr12:46765134-46766633	chr12	46765134	46766633
chr12:46776731-46777856	chr12	46776731	46777856
chr12:47473177-47474120	chr12	47473177	47474120
chr12:4758177-4758431	chr12	4758177	4758431
chr12:48099317-48099905	chr12	48099317	48099905
chr12:48166997-48167578	chr12	48166997	48167578
chr12:48206721-48207126	chr12	48206721	48207126
chr12:48213109-48214188	chr12	48213109	48214188
chr12:48298645-48299537	chr12	48298645	48299537
chr12:48357195-48357507	chr12	48357195	48357507
chr12:48499463-48500232	chr12	48499463	48500232
chr12:48550824-48551518	chr12	48550824	48551518
chr12:48577361-48578574	chr12	48577361	48578574
chr12:48591977-48592785	chr12	48591977	48592785
chr12:48744318-48745099	chr12	48744318	48745099
chr12:49110055-49110881	chr12	49110055	49110881
chr12:49208205-49209439	chr12	49208205	49209439
chr12:49245656-49246173	chr12	49245656	49246173
chr12:49318486-49319476	chr12	49318486	49319476
chr12:49350839-49351387	chr12	49350839	49351387
chr12:49371690-49375550	chr12	49371690	49375550
chr12:49412299-49412756	chr12	49412299	49412756
chr12:49453637-49454762	chr12	49453637	49454762
chr12:49463441-49463989	chr12	49463441	49463989
chr12:49504035-49504642	chr12	49504035	49504642
chr12:49524072-49525492	chr12	49524072	49525492
chr12:49582096-49582881	chr12	49582096	49582881
chr12:49628287-49628521	chr12	49628287	49628521
chr12:49658246-49659175	chr12	49658246	49659175
chr12:49716630-49717018	chr12	49716630	49717018
chr12:49760221-49761127	chr12	49760221	49761127
chr12:498098-498920	chr12	498098	498920
chr12:49961630-49962219	chr12	49961630	49962219
chr12:50016973-50017466	chr12	50016973	50017466
chr12:50100442-50101587	chr12	50100442	50101587
chr12:50135029-50136043	chr12	50135029	50136043
chr12:50221558-50222609	chr12	50221558	50222609
chr12:50236638-50236975	chr12	50236638	50236975
chr12:50418935-50419400	chr12	50418935	50419400
chr12:50451197-50451943	chr12	50451197	50451943
chr12:50478886-50479329	chr12	50478886	50479329
chr12:50505138-50506235	chr12	50505138	50506235
chr12:50560726-50561386	chr12	50560726	50561386
chr12:50794549-50794920	chr12	50794549	50794920
chr12:50898621-50899164	chr12	50898621	50899164
chr12:510523-510791	chr12	510523	510791
chr12:51157498-51158842	chr12	51157498	51158842
chr12:51419640-51420347	chr12	51419640	51420347
chr12:51441598-51442187	chr12	51441598	51442187
chr12:51476859-51477552	chr12	51476859	51477552
chr12:51566680-51567072	chr12	51566680	51567072
chr12:51610892-51611724	chr12	51610892	51611724
chr12:51663404-51664411	chr12	51663404	51664411
chr12:51785279-51785821	chr12	51785279	51785821
chr12:52345531-52345903	chr12	52345531	52345903
chr12:52417018-52417703	chr12	52417018	52417703
chr12:52444553-52445421	chr12	52444553	52445421
chr12:52463348-52464202	chr12	52463348	52464202
chr12:53267859-53268290	chr12	53267859	53268290
chr12:53399872-53400896	chr12	53399872	53400896
chr12:53448008-53448406	chr12	53448008	53448406
chr12:53574025-53575150	chr12	53574025	53575150
chr12:53613716-53615103	chr12	53613716	53615103
chr12:53625629-53625993	chr12	53625629	53625993
chr12:53645719-53646071	chr12	53645719	53646071
chr12:53661928-53662429	chr12	53661928	53662429
chr12:53689227-53689570	chr12	53689227	53689570
chr12:53693441-53694028	chr12	53693441	53694028
chr12:53715133-53715516	chr12	53715133	53715516
chr12:53738546-53738986	chr12	53738546	53738986
chr12:53835295-53835568	chr12	53835295	53835568
chr12:53845668-53846606	chr12	53845668	53846606
chr12:53886562-53887101	chr12	53886562	53887101
chr12:53893195-53893610	chr12	53893195	53893610
chr12:53894450-53895313	chr12	53894450	53895313
chr12:54019812-54020283	chr12	54019812	54020283
chr12:54069625-54070177	chr12	54069625	54070177
chr12:54071053-54071265	chr12	54071053	54071265
chr12:56109798-56110298	chr12	56109798	56110298
chr12:56122017-56123186	chr12	56122017	56123186
chr12:56136783-56137784	chr12	56136783	56137784
chr12:56223263-56223598	chr12	56223263	56223598
chr12:56223786-56224312	chr12	56223786	56224312
chr12:56320739-56321628	chr12	56320739	56321628
chr12:56325774-56326223	chr12	56325774	56326223
chr12:56360467-56360909	chr12	56360467	56360909
chr12:56367636-56368172	chr12	56367636	56368172
chr12:56401083-56401506	chr12	56401083	56401506
chr12:56435573-56436406	chr12	56435573	56436406
chr12:56497868-56499047	chr12	56497868	56499047
chr12:56511861-56512409	chr12	56511861	56512409
chr12:56522240-56522454	chr12	56522240	56522454
chr12:56522943-56523285	chr12	56522943	56523285
chr12:56546192-56546411	chr12	56546192	56546411
chr12:56583406-56583682	chr12	56583406	56583682
chr12:56615523-56615767	chr12	56615523	56615767
chr12:56617995-56618374	chr12	56617995	56618374
chr12:56651692-56652527	chr12	56651692	56652527
chr12:56660442-56661131	chr12	56660442	56661131
chr12:56693680-56694345	chr12	56693680	56694345
chr12:56709458-56710110	chr12	56709458	56710110
chr12:56727661-56727996	chr12	56727661	56727996
chr12:56753861-56754323	chr12	56753861	56754323
chr12:56842846-56843255	chr12	56842846	56843255
chr12:57023296-57024233	chr12	57023296	57024233
chr12:57028393-57028747	chr12	57028393	57028747
chr12:57039047-57039823	chr12	57039047	57039823
chr12:57081290-57082445	chr12	57081290	57082445
chr12:57118977-57119374	chr12	57118977	57119374
chr12:57399868-57400226	chr12	57399868	57400226
chr12:57472274-57472619	chr12	57472274	57472619
chr12:57480797-57483116	chr12	57480797	57483116
chr12:57623420-57623903	chr12	57623420	57623903
chr12:57631932-57634578	chr12	57631932	57634578
chr12:57824155-57824395	chr12	57824155	57824395
chr12:57853715-57853973	chr12	57853715	57853973
chr12:57881750-57882035	chr12	57881750	57882035
chr12:57913807-57914034	chr12	57913807	57914034
chr12:57914385-57914820	chr12	57914385	57914820
chr12:57916322-57916810	chr12	57916322	57916810
chr12:57940563-57940981	chr12	57940563	57940981
chr12:57984776-57985302	chr12	57984776	57985302
chr12:58087531-58088029	chr12	58087531	58088029
chr12:58145853-58146360	chr12	58145853	58146360
chr12:58148888-58149781	chr12	58148888	58149781
chr12:58165563-58165962	chr12	58165563	58165962
chr12:58166252-58166741	chr12	58166252	58166741
chr12:58238840-58241046	chr12	58238840	58241046
chr12:58329723-58330004	chr12	58329723	58330004
chr12:59989651-59990507	chr12	59989651	59990507
chr12:62653865-62654677	chr12	62653865	62654677
chr12:62860383-62860855	chr12	62860383	62860855
chr12:62996159-62997632	chr12	62996159	62997632
chr12:64173448-64174238	chr12	64173448	64174238
chr12:64237403-64238401	chr12	64237403	64238401
chr12:64615824-64616386	chr12	64615824	64616386
chr12:64797934-64798944	chr12	64797934	64798944
chr12:64845599-64846314	chr12	64845599	64846314
chr12:65003793-65004899	chr12	65003793	65004899
chr12:65152869-65153489	chr12	65152869	65153489
chr12:65563195-65564396	chr12	65563195	65564396
chr12:6579555-6580429	chr12	6579555	6580429
chr12:6602360-6602586	chr12	6602360	6602586
chr12:6602919-6603306	chr12	6602919	6603306
chr12:6643261-6644607	chr12	6643261	6644607
chr12:66524464-66524792	chr12	66524464	66524792
chr12:66563202-66563945	chr12	66563202	66563945
chr12:66582695-66583345	chr12	66582695	66583345
chr12:6664425-6665336	chr12	6664425	6665336
chr12:6676999-6677755	chr12	6676999	6677755
chr12:6715500-6715829	chr12	6715500	6715829
chr12:6716080-6716790	chr12	6716080	6716790
chr1:26758492-26758856	chr1	26758492	26758856
chr12:67663041-67664047	chr12	67663041	67664047
chr12:6772258-6772579	chr12	6772258	6772579
chr12:678959-679299	chr12	678959	679299
chr12:68042166-68043876	chr12	68042166	68043876
chr12:6833058-6833491	chr12	6833058	6833491
chr12:6861821-6862405	chr12	6861821	6862405
chr12:6862672-6862989	chr12	6862672	6862989
chr12:68725847-68726475	chr12	68725847	68726475
chr12:6875481-6876923	chr12	6875481	6876923
chr12:69004220-69005377	chr12	69004220	69005377
chr12:69080580-69081152	chr12	69080580	69081152
chr12:69139815-69140206	chr12	69139815	69140206
chr12:69201622-69202663	chr12	69201622	69202663
chr12:6937570-6938639	chr12	6937570	6938639
chr12:6961005-6961873	chr12	6961005	6961873
chr12:69753445-69754088	chr12	69753445	69754088
chr12:6976392-6977393	chr12	6976392	6977393
chr12:69863994-69864473	chr12	69863994	69864473
chr12:69979065-69979724	chr12	69979065	69979724
chr12:7000341-7000723	chr12	7000341	7000723
chr12:70132340-70133559	chr12	70132340	70133559
chr12:7023261-7024089	chr12	7023261	7024089
chr12:7036955-7037924	chr12	7036955	7037924
chr12:7046237-7047257	chr12	7046237	7047257
chr12:7053149-7053927	chr12	7053149	7053927
chr12:70759437-70761052	chr12	70759437	70761052
chr12:7079500-7080129	chr12	7079500	7080129
chr12:7125534-7126356	chr12	7125534	7126356
chr12:72056768-72057787	chr12	72056768	72057787
chr12:72079789-72080261	chr12	72079789	72080261
chr12:7342074-7342417	chr12	7342074	7342417
chr12:752208-752655	chr12	752208	752655
chr12:75723829-75724206	chr12	75723829	75724206
chr12:75784799-75785241	chr12	75784799	75785241
chr12:76424634-76426316	chr12	76424634	76426316
chr12:76477717-76479131	chr12	76477717	76479131
chr1:28052145-28053002	chr1	28052145	28053002
chr12:8123346-8123561	chr12	8123346	8123561
chr12:8184964-8185616	chr12	8184964	8185616
chr12:8234689-8235020	chr12	8234689	8235020
chr12:861442-863413	chr12	861442	863413
chr12:8849963-8851403	chr12	8849963	8851403
chr12:9102150-9102803	chr12	9102150	9102803
chr12:9800543-9800852	chr12	9800543	9800852
chr13:100150692-100151020	chr13	100150692	100151020
chr13:100258708-100259220	chr13	100258708	100259220
chr13:101326329-101327723	chr13	101326329	101327723
chr13:103046680-103047226	chr13	103046680	103047226
chr13:103248813-103249992	chr13	103248813	103249992
chr13:103450877-103453216	chr13	103450877	103453216
chr13:103498100-103498763	chr13	103498100	103498763
chr13:107186468-107189024	chr13	107186468	107189024
chr13:107219926-107220664	chr13	107219926	107220664
chr13:107570191-107570671	chr13	107570191	107570671
chr13:108870502-108871328	chr13	108870502	108871328
chr13:111267780-111268778	chr13	111267780	111268778
chr13:111358080-111358894	chr13	111358080	111358894
chr13:111364718-111368530	chr13	111364718	111368530
chr13:111566486-111568366	chr13	111566486	111568366
chr13:111805638-111806531	chr13	111805638	111806531
chr13:113241711-113241925	chr13	113241711	113241925
chr13:113242125-113242656	chr13	113242125	113242656
chr13:113260724-113260925	chr13	113260724	113260925
chr13:113343853-113345188	chr13	113343853	113345188
chr13:113862362-113864517	chr13	113862362	113864517
chr13:113951096-113951990	chr13	113951096	113951990
chr13:114144455-114145625	chr13	114144455	114145625
chr13:114897358-114898516	chr13	114897358	114898516
chr13:115000148-115000874	chr13	115000148	115000874
chr13:115046754-115048034	chr13	115046754	115048034
chr13:115079664-115080365	chr13	115079664	115080365
chr13:20436776-20439089	chr13	20436776	20439089
chr13:20531548-20533630	chr13	20531548	20533630
chr13:21099568-21100443	chr13	21099568	21100443
chr13:21277233-21278446	chr13	21277233	21278446
chr13:21347443-21348257	chr13	21347443	21348257
chr13:21476759-21477384	chr13	21476759	21477384
chr13:21634519-21635907	chr13	21634519	21635907
chr13:21714289-21715115	chr13	21714289	21715115
chr13:21750287-21751332	chr13	21750287	21751332
chr13:21872179-21872665	chr13	21872179	21872665
chr13:22032862-22033730	chr13	22032862	22033730
chr13:22177803-22178452	chr13	22177803	22178452
chr13:22243259-22245362	chr13	22243259	22245362
chr13:23949134-23949940	chr13	23949134	23949940
chr13:24040467-24041020	chr13	24040467	24041020
chr13:24152899-24154140	chr13	24152899	24154140
chr13:24463119-24463677	chr13	24463119	24463677
chr13:24734771-24735538	chr13	24734771	24735538
chr13:25086522-25087067	chr13	25086522	25087067
chr13:25496588-25497299	chr13	25496588	25497299
chr13:25861234-25861794	chr13	25861234	25861794
chr13:25874994-25876200	chr13	25874994	25876200
chr13:26760421-26760892	chr13	26760421	26760892
chr13:26795809-26796712	chr13	26795809	26796712
chr13:26827936-26829103	chr13	26827936	26829103
chr13:27844658-27845525	chr13	27844658	27845525
chr13:27998586-27999178	chr13	27998586	27999178
chr13:28024165-28025278	chr13	28024165	28025278
chr13:28194183-28196249	chr13	28194183	28196249
chr13:28712176-28713453	chr13	28712176	28713453
chr13:29292670-29293329	chr13	29292670	29293329
chr13:30168901-30170246	chr13	30168901	30170246
chr13:30423921-30424941	chr13	30423921	30424941
chr13:30688864-30689335	chr13	30688864	30689335
chr13:30880899-30881939	chr13	30880899	30881939
chr13:30995685-30995947	chr13	30995685	30995947
chr1:33116543-33117363	chr1	33116543	33117363
chr13:31191511-31192189	chr13	31191511	31192189
chr13:31248188-31248618	chr13	31248188	31248618
chr13:31735109-31736670	chr13	31735109	31736670
chr13:31773919-31775034	chr13	31773919	31775034
chr13:32605320-32605903	chr13	32605320	32605903
chr13:33160284-33160913	chr13	33160284	33160913
chr13:34116557-34117140	chr13	34116557	34117140
chr13:34392127-34392493	chr13	34392127	34392493
chr13:36871667-36872059	chr13	36871667	36872059
chr13:36919737-36921004	chr13	36919737	36921004
chr13:37393213-37394092	chr13	37393213	37394092
chr13:37573273-37573612	chr13	37573273	37573612
chr13:37574792-37575223	chr13	37574792	37575223
chr13:37633395-37633966	chr13	37633395	37633966
chr13:38923957-38924413	chr13	38923957	38924413
chr13:39611688-39612116	chr13	39611688	39612116
chr13:39612417-39612930	chr13	39612417	39612930
chr13:40229743-40230181	chr13	40229743	40230181
chr13:41238500-41241750	chr13	41238500	41241750
chr13:41345062-41345570	chr13	41345062	41345570
chr13:41363435-41364319	chr13	41363435	41364319
chr13:41634172-41636120	chr13	41634172	41636120
chr13:41706202-41707120	chr13	41706202	41707120
chr13:42030913-42032667	chr13	42030913	42032667
chr13:42534880-42535461	chr13	42534880	42535461
chr13:42614178-42615650	chr13	42614178	42615650
chr13:42621745-42623038	chr13	42621745	42623038
chr13:42845853-42846807	chr13	42845853	42846807
chr13:43566074-43566508	chr13	43566074	43566508
chr13:43597504-43597856	chr13	43597504	43597856
chr13:44453207-44454295	chr13	44453207	44454295
chr13:44715873-44716242	chr13	44715873	44716242
chr13:45011151-45011395	chr13	45011151	45011395
chr13:45149970-45152288	chr13	45149970	45152288
chr13:45563288-45564002	chr13	45563288	45564002
chr13:45694522-45694966	chr13	45694522	45694966
chr13:45914617-45915656	chr13	45914617	45915656
chr13:45991974-45992591	chr13	45991974	45992591
chr13:46038953-46039681	chr13	46038953	46039681
chr13:46626454-46627019	chr13	46626454	46627019
chr13:47126970-47128706	chr13	47126970	47128706
chr13:47370763-47371484	chr13	47370763	47371484
chr13:48575080-48575575	chr13	48575080	48575575
chr13:48611646-48612268	chr13	48611646	48612268
chr13:48668845-48669392	chr13	48668845	48669392
chr13:48806982-48807948	chr13	48806982	48807948
chr13:48877459-48878501	chr13	48877459	48878501
chr13:49106411-49107463	chr13	49106411	49107463
chr13:49549822-49551042	chr13	49549822	49551042
chr13:49821925-49822703	chr13	49821925	49822703
chr13:50018121-50018738	chr13	50018121	50018738
chr13:50070022-50070719	chr13	50070022	50070719
chr13:50159386-50160106	chr13	50159386	50160106
chr13:50265224-50265598	chr13	50265224	50265598
chr13:50366060-50367303	chr13	50366060	50367303
chr13:50509944-50511198	chr13	50509944	50511198
chr13:50570375-50571643	chr13	50570375	50571643
chr13:50655281-50656408	chr13	50655281	50656408
chr13:51483747-51484591	chr13	51483747	51484591
chr13:52025691-52027946	chr13	52025691	52027946
chr13:52158056-52159235	chr13	52158056	52159235
chr13:52377821-52378573	chr13	52377821	52378573
chr13:52585314-52586567	chr13	52585314	52586567
chr13:52733378-52733861	chr13	52733378	52733861
chr13:52768295-52768854	chr13	52768295	52768854
chr13:53024155-53024938	chr13	53024155	53024938
chr13:53029194-53030128	chr13	53029194	53030128
chr13:53191405-53191872	chr13	53191405	53191872
chr13:53226382-53226960	chr13	53226382	53226960
chr13:60970403-60972045	chr13	60970403	60972045
chr13:67804593-67805459	chr13	67804593	67805459
chr13:73301230-73302154	chr13	73301230	73302154
chr13:73355703-73356612	chr13	73355703	73356612
chr13:73632860-73634370	chr13	73632860	73634370
chr13:74708001-74709601	chr13	74708001	74709601
chr13:76055077-76056799	chr13	76055077	76056799
chr13:76111673-76112044	chr13	76111673	76112044
chr13:76123438-76124268	chr13	76123438	76124268
chr13:77459322-77461099	chr13	77459322	77461099
chr13:77566089-77566599	chr13	77566089	77566599
chr13:77600570-77601428	chr13	77600570	77601428
chr13:77900504-77901140	chr13	77900504	77901140
chr13:77903398-77903872	chr13	77903398	77903872
chr13:79232822-79233417	chr13	79232822	79233417
chr13:79980004-79980723	chr13	79980004	79980723
chr13:80055066-80055713	chr13	80055066	80055713
chr13:80913157-80913461	chr13	80913157	80913461
chr13:80914013-80915574	chr13	80914013	80915574
chr1:38156042-38156279	chr1	38156042	38156279
chr13:91999541-92001441	chr13	91999541	92001441
chr13:95201560-95202293	chr13	95201560	95202293
chr13:95248288-95248672	chr13	95248288	95248672
chr13:95253814-95254569	chr13	95253814	95254569
chr13:95953337-95954211	chr13	95953337	95954211
chr13:96328868-96329946	chr13	96328868	96329946
chr13:98085220-98087119	chr13	98085220	98087119
chr13:98628059-98629306	chr13	98628059	98629306
chr13:99228319-99229576	chr13	99228319	99229576
chr13:99738331-99740225	chr13	99738331	99740225
chr13:99852386-99853552	chr13	99852386	99853552
chr1:40839215-40840022	chr1	40839215	40840022
chr14:100069475-100071813	chr14	100069475	100071813
chr14:100149727-100151073	chr14	100149727	100151073
chr14:100659096-100659611	chr14	100659096	100659611
chr14:100680269-100680947	chr14	100680269	100680947
chr14:100704362-100707067	chr14	100704362	100707067
chr14:100771820-100773673	chr14	100771820	100773673
chr14:100842339-100842931	chr14	100842339	100842931
chr14:102226751-102227050	chr14	102226751	102227050
chr14:102227441-102228854	chr14	102227441	102228854
chr14:102414257-102415220	chr14	102414257	102415220
chr14:102552721-102554068	chr14	102552721	102554068
chr14:102605597-102606977	chr14	102605597	102606977
chr14:102771116-102771718	chr14	102771116	102771718
chr14:102780626-102780830	chr14	102780626	102780830
chr14:102785930-102786538	chr14	102785930	102786538
chr14:102829156-102829873	chr14	102829156	102829873
chr14:102982950-102983946	chr14	102982950	102983946
chr14:103057926-103060044	chr14	103057926	103060044
chr14:103799809-103801661	chr14	103799809	103801661
chr14:103851217-103852708	chr14	103851217	103852708
chr14:103987063-103989796	chr14	103987063	103989796
chr14:103995404-103995772	chr14	103995404	103995772
chr14:104028308-104029671	chr14	104028308	104029671
chr14:104094551-104096361	chr14	104094551	104096361
chr14:104181378-104182952	chr14	104181378	104182952
chr14:104313161-104314990	chr14	104313161	104314990
chr14:104387580-104388036	chr14	104387580	104388036
chr14:105155520-105156573	chr14	105155520	105156573
chr14:105189927-105190864	chr14	105189927	105190864
chr14:105266444-105267838	chr14	105266444	105267838
chr14:105281831-105282975	chr14	105281831	105282975
chr14:105451903-105452561	chr14	105451903	105452561
chr14:105486611-105487915	chr14	105486611	105487915
chr14:105559492-105560409	chr14	105559492	105560409
chr14:105766558-105767996	chr14	105766558	105767996
chr14:105780339-105782027	chr14	105780339	105782027
chr14:105864480-105865465	chr14	105864480	105865465
chr14:105952603-105954296	chr14	105952603	105954296
chr14:105956175-105958197	chr14	105956175	105958197
chr14:20881569-20881770	chr14	20881569	20881770
chr14:20929157-20929708	chr14	20929157	20929708
chr14:21077875-21078094	chr14	21077875	21078094
chr14:21150918-21151224	chr14	21150918	21151224
chr14:21152483-21152740	chr14	21152483	21152740
chr14:21439578-21439908	chr14	21439578	21439908
chr14:21458389-21458608	chr14	21458389	21458608
chr14:21539711-21540045	chr14	21539711	21540045
chr14:21571835-21572520	chr14	21571835	21572520
chr14:21737406-21738094	chr14	21737406	21738094
chr14:21851498-21852550	chr14	21851498	21852550
chr14:21944914-21945812	chr14	21944914	21945812
chr14:23067443-23067773	chr14	23067443	23067773
chr14:23235774-23236578	chr14	23235774	23236578
chr14:23298984-23299313	chr14	23298984	23299313
chr14:23340854-23341492	chr14	23340854	23341492
chr14:23388092-23388857	chr14	23388092	23388857
chr14:23398410-23398752	chr14	23398410	23398752
chr14:23425982-23426457	chr14	23425982	23426457
chr14:23449886-23452174	chr14	23449886	23452174
chr14:23475922-23476427	chr14	23475922	23476427
chr14:23526481-23527360	chr14	23526481	23527360
chr14:23563978-23564724	chr14	23563978	23564724
chr14:23770512-23771902	chr14	23770512	23771902
chr14:23790212-23790659	chr14	23790212	23790659
chr14:24020002-24020251	chr14	24020002	24020251
chr14:24020571-24021142	chr14	24020571	24021142
chr14:24025006-24025577	chr14	24025006	24025577
chr14:24036399-24037076	chr14	24036399	24037076
chr14:24422770-24423141	chr14	24422770	24423141
chr14:24550317-24551148	chr14	24550317	24551148
chr14:24563256-24563886	chr14	24563256	24563886
chr14:24583268-24584243	chr14	24583268	24584243
chr14:24605082-24605760	chr14	24605082	24605760
chr14:24610406-24611158	chr14	24610406	24611158
chr14:24616322-24617115	chr14	24616322	24617115
chr14:24641053-24642220	chr14	24641053	24642220
chr14:24657555-24658221	chr14	24657555	24658221
chr14:24664440-24665507	chr14	24664440	24665507
chr14:24682402-24682837	chr14	24682402	24682837
chr14:24701646-24701992	chr14	24701646	24701992
chr14:24740564-24740942	chr14	24740564	24740942
chr14:24768620-24769364	chr14	24768620	24769364
chr14:24802927-24803159	chr14	24802927	24803159
chr14:24803678-24804353	chr14	24803678	24804353
chr14:24898779-24899288	chr14	24898779	24899288
chr14:24911411-24912119	chr14	24911411	24912119
chr14:31028133-31028812	chr14	31028133	31028812
chr1:43147500-43149016	chr1	43147500	43149016
chr14:31494794-31496056	chr14	31494794	31496056
chr14:31676011-31677446	chr14	31676011	31677446
chr14:31889168-31890024	chr14	31889168	31890024
chr14:31926260-31926810	chr14	31926260	31926810
chr14:32545276-32547141	chr14	32545276	32547141
chr14:32670417-32671092	chr14	32670417	32671092
chr14:32672536-32672915	chr14	32672536	32672915
chr14:35008526-35009049	chr14	35008526	35009049
chr14:35098694-35099478	chr14	35098694	35099478
chr14:35183385-35184196	chr14	35183385	35184196
chr14:35342845-35344526	chr14	35342845	35344526
chr14:35451634-35452544	chr14	35451634	35452544
chr14:35515262-35515937	chr14	35515262	35515937
chr14:35591126-35592003	chr14	35591126	35592003
chr14:35761400-35761854	chr14	35761400	35761854
chr14:35873047-35873990	chr14	35873047	35873990
chr14:36277778-36278620	chr14	36277778	36278620
chr14:36295427-36296030	chr14	36295427	36296030
chr14:39572095-39572703	chr14	39572095	39572703
chr14:39583458-39583701	chr14	39583458	39583701
chr14:39639364-39639635	chr14	39639364	39639635
chr14:39644344-39645022	chr14	39644344	39645022
chr14:39735802-39736902	chr14	39735802	39736902
chr14:39900676-39902206	chr14	39900676	39902206
chr14:45553161-45553421	chr14	45553161	45553421
chr14:45603373-45603906	chr14	45603373	45603906
chr14:45604969-45605475	chr14	45604969	45605475
chr14:45722148-45722802	chr14	45722148	45722802
chr14:50052650-50053033	chr14	50052650	50053033
chr14:50065184-50066027	chr14	50065184	50066027
chr14:50086955-50088261	chr14	50086955	50088261
chr14:50100315-50102009	chr14	50100315	50102009
chr14:50159667-50160424	chr14	50159667	50160424
chr14:50234243-50235538	chr14	50234243	50235538
chr14:50319426-50319632	chr14	50319426	50319632
chr14:50328810-50329046	chr14	50328810	50329046
chr14:50329570-50329902	chr14	50329570	50329902
chr14:50359340-50360797	chr14	50359340	50360797
chr14:50470015-50470419	chr14	50470015	50470419
chr14:50582970-50583504	chr14	50582970	50583504
chr14:50697800-50698733	chr14	50697800	50698733
chr14:50778680-50779544	chr14	50778680	50779544
chr14:50998577-50999711	chr14	50998577	50999711
chr14:51134480-51135304	chr14	51134480	51135304
chr14:51296727-51298477	chr14	51296727	51298477
chr14:51560116-51562487	chr14	51560116	51562487
chr14:51706791-51707499	chr14	51706791	51707499
chr1:45205323-45205745	chr1	45205323	45205745
chr14:52117975-52119488	chr14	52117975	52119488
chr14:52456128-52456593	chr14	52456128	52456593
chr14:52780687-52781969	chr14	52780687	52781969
chr14:53019038-53020214	chr14	53019038	53020214
chr14:53173752-53174112	chr14	53173752	53174112
chr14:53196608-53197450	chr14	53196608	53197450
chr14:53257664-53258400	chr14	53257664	53258400
chr14:53618865-53620039	chr14	53618865	53620039
chr14:54863423-54864254	chr14	54863423	54864254
chr14:54907596-54908237	chr14	54907596	54908237
chr14:54955388-54955831	chr14	54955388	54955831
chr14:54976311-54976995	chr14	54976311	54976995
chr14:55368547-55369913	chr14	55368547	55369913
chr14:55493614-55494032	chr14	55493614	55494032
chr14:55518131-55518957	chr14	55518131	55518957
chr14:55658232-55658550	chr14	55658232	55658550
chr14:55737940-55738999	chr14	55737940	55738999
chr14:55878302-55878681	chr14	55878302	55878681
chr14:56046634-56047986	chr14	56046634	56047986
chr14:57046472-57046804	chr14	57046472	57046804
chr14:57735106-57735704	chr14	57735106	57735704
chr14:57856944-57858351	chr14	57856944	57858351
chr14:58666567-58667198	chr14	58666567	58667198
chr14:58711351-58711897	chr14	58711351	58711897
chr14:58764507-58764961	chr14	58764507	58764961
chr14:58765173-58766386	chr14	58765173	58766386
chr14:58862541-58863209	chr14	58862541	58863209
chr14:58893618-58893953	chr14	58893618	58893953
chr14:59104299-59105577	chr14	59104299	59105577
chr14:59654630-59656330	chr14	59654630	59656330
chr14:59950460-59951527	chr14	59950460	59951527
chr14:60043242-60043594	chr14	60043242	60043594
chr1:46049590-46050582	chr1	46049590	46050582
chr14:60558340-60559176	chr14	60558340	60559176
chr14:60631740-60632254	chr14	60631740	60632254
chr14:60715365-60716759	chr14	60715365	60716759
chr14:61787880-61789467	chr14	61787880	61789467
chr14:62161847-62163231	chr14	62161847	62163231
chr14:62228974-62229268	chr14	62228974	62229268
chr14:64009645-64010525	chr14	64009645	64010525
chr14:64108343-64108952	chr14	64108343	64108952
chr14:64194241-64195049	chr14	64194241	64195049
chr14:64805109-64805785	chr14	64805109	64805785
chr14:64854203-64855024	chr14	64854203	64855024
chr14:64969967-64972180	chr14	64969967	64972180
chr14:65006874-65009197	chr14	65006874	65009197
chr14:65381075-65381382	chr14	65381075	65381382
chr14:65453387-65453998	chr14	65453387	65453998
chr14:65568454-65570009	chr14	65568454	65570009
chr14:65878486-65880370	chr14	65878486	65880370
chr14:66974369-66976235	chr14	66974369	66976235
chr14:67707753-67708647	chr14	67707753	67708647
chr14:67826139-67827526	chr14	67826139	67827526
chr14:68066584-68067134	chr14	68066584	68067134
chr14:68086277-68086957	chr14	68086277	68086957
chr14:68140972-68141882	chr14	68140972	68141882
chr14:69259612-69262900	chr14	69259612	69262900
chr14:69283046-69283605	chr14	69283046	69283605
chr14:69618336-69619091	chr14	69618336	69619091
chr14:69619828-69620458	chr14	69619828	69620458
chr14:69658127-69658773	chr14	69658127	69658773
chr14:69864713-69865073	chr14	69864713	69865073
chr14:70078317-70079077	chr14	70078317	70079077
chr14:70655095-70656077	chr14	70655095	70656077
chr14:70826255-70826580	chr14	70826255	70826580
chr14:71108008-71109332	chr14	71108008	71109332
chr14:71275512-71276571	chr14	71275512	71276571
chr14:71288403-71288957	chr14	71288403	71288957
chr14:71373964-71375402	chr14	71373964	71375402
chr14:71786855-71788225	chr14	71786855	71788225
chr14:73358789-73360934	chr14	73358789	73360934
chr14:73392696-73393616	chr14	73392696	73393616
chr14:73493461-73493970	chr14	73493461	73493970
chr14:73602898-73603747	chr14	73602898	73603747
chr14:73924588-73924980	chr14	73924588	73924980
chr14:73925150-73925435	chr14	73925150	73925435
chr14:73957750-73958889	chr14	73957750	73958889
chr14:74079183-74079657	chr14	74079183	74079657
chr14:74111560-74111766	chr14	74111560	74111766
chr14:74180518-74181264	chr14	74180518	74181264
chr14:74225626-74227209	chr14	74225626	74227209
chr14:74253387-74254188	chr14	74253387	74254188
chr14:74318412-74318785	chr14	74318412	74318785
chr14:74353202-74353831	chr14	74353202	74353831
chr14:74416857-74417358	chr14	74416857	74417358
chr14:74485325-74486356	chr14	74485325	74486356
chr14:74551326-74551706	chr14	74551326	74551706
chr14:74769366-74769815	chr14	74769366	74769815
chr14:74959680-74960907	chr14	74959680	74960907
chr14:75179629-75179875	chr14	75179629	75179875
chr14:75229927-75230531	chr14	75229927	75230531
chr14:75348485-75349061	chr14	75348485	75349061
chr14:75389712-75390133	chr14	75389712	75390133
chr14:75469315-75469882	chr14	75469315	75469882
chr14:75517717-75518224	chr14	75517717	75518224
chr14:75593293-75594011	chr14	75593293	75594011
chr14:75642864-75643376	chr14	75642864	75643376
chr14:75725748-75726029	chr14	75725748	75726029
chr14:75743683-75746798	chr14	75743683	75746798
chr14:75760750-75761214	chr14	75760750	75761214
chr14:75894308-75895469	chr14	75894308	75895469
chr14:76044590-76045102	chr14	76044590	76045102
chr14:76127255-76127914	chr14	76127255	76127914
chr14:76448623-76449389	chr14	76448623	76449389
chr14:76452079-76452542	chr14	76452079	76452542
chr14:76618138-76618452	chr14	76618138	76618452
chr14:77278573-77279409	chr14	77278573	77279409
chr14:77499704-77500024	chr14	77499704	77500024
chr14:77563965-77564697	chr14	77563965	77564697
chr14:77648108-77648328	chr14	77648108	77648328
chr14:77786690-77787794	chr14	77786690	77787794
chr14:77843101-77843746	chr14	77843101	77843746
chr14:77923870-77924596	chr14	77923870	77924596
chr14:78082584-78083250	chr14	78082584	78083250
chr14:78174054-78174550	chr14	78174054	78174550
chr14:78227054-78227575	chr14	78227054	78227575
chr14:78266347-78266735	chr14	78266347	78266735
chr14:81407710-81408133	chr14	81407710	81408133
chr14:81686385-81687885	chr14	81686385	81687885
chr14:81999751-82000434	chr14	81999751	82000434
chr14:88851883-88852285	chr14	88851883	88852285
chr14:89029178-89029938	chr14	89029178	89029938
chr14:89258396-89259587	chr14	89258396	89259587
chr14:89290918-89291355	chr14	89290918	89291355
chr14:89882421-89884278	chr14	89882421	89884278
chr14:90167782-90168352	chr14	90167782	90168352
chr14:90420900-90421175	chr14	90420900	90421175
chr14:90422142-90422593	chr14	90422142	90422593
chr14:90722855-90723302	chr14	90722855	90723302
chr14:90798164-90798394	chr14	90798164	90798394
chr14:90848994-90850381	chr14	90848994	90850381
chr14:90863043-90864903	chr14	90863043	90864903
chr14:91526233-91527552	chr14	91526233	91527552
chr14:91719576-91720228	chr14	91719576	91720228
chr14:91883672-91885367	chr14	91883672	91885367
chr14:92572554-92573103	chr14	92572554	92573103
chr14:92587549-92589022	chr14	92587549	92589022
chr14:92979726-92981228	chr14	92979726	92981228
chr14:93260307-93260924	chr14	93260307	93260924
chr14:93581083-93582797	chr14	93581083	93582797
chr14:93650745-93651652	chr14	93650745	93651652
chr14:93673128-93673917	chr14	93673128	93673917
chr14:93798709-93799804	chr14	93798709	93799804
chr14:94547001-94547665	chr14	94547001	94547665
chr14:95623080-95624220	chr14	95623080	95624220
chr14:96000676-96001865	chr14	96000676	96001865
chr14:96829340-96830334	chr14	96829340	96830334
chr14:96968154-96969371	chr14	96968154	96969371
chr14:97263559-97264274	chr14	97263559	97264274
chr14:99946161-99948188	chr14	99946161	99948188
chr15:100105368-100107065	chr15	100105368	100107065
chr15:100272901-100273891	chr15	100272901	100273891
chr15:100466480-100466691	chr15	100466480	100466691
chr15:100880957-100882438	chr15	100880957	100882438
chr15:100890242-100890494	chr15	100890242	100890494
chr15:101141975-101143137	chr15	101141975	101143137
chr15:101791151-101792714	chr15	101791151	101792714
chr15:101817246-101817915	chr15	101817246	101817915
chr15:101834943-101835946	chr15	101834943	101835946
chr15:102192165-102193345	chr15	102192165	102193345
chr15:102264097-102264750	chr15	102264097	102264750
chr15:22833282-22833911	chr15	22833282	22833911
chr15:22891937-22893998	chr15	22891937	22893998
chr15:23033933-23034710	chr15	23033933	23034710
chr15:23085441-23086898	chr15	23085441	23086898
chr15:25683348-25684415	chr15	25683348	25684415
chr15:26327495-26327896	chr15	26327495	26327896
chr15:28351606-28353102	chr15	28351606	28353102
chr15:29561494-29562143	chr15	29561494	29562143
chr15:31195673-31196392	chr15	31195673	31196392
chr15:31283404-31284414	chr15	31283404	31284414
chr15:31507806-31508352	chr15	31507806	31508352
chr15:31617763-31620908	chr15	31617763	31620908
chr15:34330569-34331478	chr15	34330569	34331478
chr15:34501701-34502499	chr15	34501701	34502499
chr15:34629575-34630396	chr15	34629575	34630396
chr15:34659475-34659970	chr15	34659475	34659970
chr15:34874861-34876425	chr15	34874861	34876425
chr15:35261686-35262124	chr15	35261686	35262124
chr15:35838126-35838515	chr15	35838126	35838515
chr15:36871459-36871897	chr15	36871459	36871897
chr15:37392601-37392829	chr15	37392601	37392829
chr15:38544002-38545532	chr15	38544002	38545532
chr15:38746274-38746785	chr15	38746274	38746785
chr15:38856262-38857658	chr15	38856262	38857658
chr15:40074645-40075188	chr15	40074645	40075188
chr15:40211961-40213444	chr15	40211961	40213444
chr15:40226210-40226631	chr15	40226210	40226631
chr15:40330991-40331563	chr15	40330991	40331563
chr15:40401053-40401298	chr15	40401053	40401298
chr15:40573628-40576118	chr15	40573628	40576118
chr15:40650055-40651102	chr15	40650055	40651102
chr15:40675019-40675628	chr15	40675019	40675628
chr15:40697781-40698368	chr15	40697781	40698368
chr15:40732929-40734697	chr15	40732929	40734697
chr15:40763162-40764196	chr15	40763162	40764196
chr15:40861411-40862115	chr15	40861411	40862115
chr15:40886396-40886918	chr15	40886396	40886918
chr15:40986871-40987772	chr15	40986871	40987772
chr15:41047210-41047687	chr15	41047210	41047687
chr15:41055396-41056787	chr15	41055396	41056787
chr15:41099243-41099878	chr15	41099243	41099878
chr15:41186255-41187169	chr15	41186255	41187169
chr15:41233833-41234391	chr15	41233833	41234391
chr15:41244885-41246004	chr15	41244885	41246004
chr15:41408059-41408856	chr15	41408059	41408856
chr15:41522828-41523732	chr15	41522828	41523732
chr15:41576041-41576536	chr15	41576041	41576536
chr15:41624362-41625340	chr15	41624362	41625340
chr15:41694493-41694756	chr15	41694493	41694756
chr15:41708907-41709951	chr15	41708907	41709951
chr15:41836145-41836612	chr15	41836145	41836612
chr15:41913333-41914360	chr15	41913333	41914360
chr15:41952535-41953222	chr15	41952535	41953222
chr15:41953823-41954338	chr15	41953823	41954338
chr15:42066488-42067230	chr15	42066488	42067230
chr15:42119817-42120128	chr15	42119817	42120128
chr15:42120302-42120622	chr15	42120302	42120622
chr15:42264156-42264861	chr15	42264156	42264861
chr15:42500160-42500561	chr15	42500160	42500561
chr15:42565452-42565791	chr15	42565452	42565791
chr15:42566198-42566404	chr15	42566198	42566404
chr15:42782959-42783377	chr15	42782959	42783377
chr15:42840462-42841116	chr15	42840462	42841116
chr15:42867337-42868254	chr15	42867337	42868254
chr15:42873563-42873898	chr15	42873563	42873898
chr15:43028413-43029346	chr15	43028413	43029346
chr15:43212416-43213601	chr15	43212416	43213601
chr15:43425772-43426263	chr15	43425772	43426263
chr15:43477588-43477816	chr15	43477588	43477816
chr15:43621830-43622953	chr15	43621830	43622953
chr15:43785243-43785490	chr15	43785243	43785490
chr15:43802881-43803407	chr15	43802881	43803407
chr15:44068586-44069792	chr15	44068586	44069792
chr15:44084144-44085272	chr15	44084144	44085272
chr15:44116683-44117036	chr15	44116683	44117036
chr15:44119074-44119277	chr15	44119074	44119277
chr15:44580804-44581543	chr15	44580804	44581543
chr15:44719186-44720138	chr15	44719186	44720138
chr15:44828637-44829949	chr15	44828637	44829949
chr15:44955291-44955983	chr15	44955291	44955983
chr15:45315201-45315543	chr15	45315201	45315543
chr15:45458801-45459580	chr15	45458801	45459580
chr15:45490945-45491252	chr15	45490945	45491252
chr15:45694410-45695794	chr15	45694410	45695794
chr15:45814335-45815344	chr15	45814335	45815344
chr15:45879274-45879918	chr15	45879274	45879918
chr15:45926877-45927758	chr15	45926877	45927758
chr15:48470007-48470628	chr15	48470007	48470628
chr15:48623185-48624651	chr15	48623185	48624651
chr15:49102731-49102938	chr15	49102731	49102938
chr15:49103269-49103696	chr15	49103269	49103696
chr15:49338363-49338771	chr15	49338363	49338771
chr15:49447339-49447576	chr15	49447339	49447576
chr15:50474322-50475186	chr15	50474322	50475186
chr15:50646437-50647742	chr15	50646437	50647742
chr15:50716321-50716826	chr15	50716321	50716826
chr15:50978343-50979199	chr15	50978343	50979199
chr15:51057603-51058123	chr15	51057603	51058123
chr15:51200258-51201270	chr15	51200258	51201270
chr15:51914167-51915396	chr15	51914167	51915396
chr15:52029230-52030135	chr15	52029230	52030135
chr15:52043422-52044447	chr15	52043422	52044447
chr15:52121816-52122452	chr15	52121816	52122452
chr15:52263568-52264225	chr15	52263568	52264225
chr15:52311220-52312180	chr15	52311220	52312180
chr15:52471580-52472310	chr15	52471580	52472310
chr15:52860752-52861410	chr15	52860752	52861410
chr15:52970730-52971886	chr15	52970730	52971886
chr15:53080458-53083699	chr15	53080458	53083699
chr15:55488742-55489294	chr15	55488742	55489294
chr15:55581772-55582571	chr15	55581772	55582571
chr15:55700140-55700806	chr15	55700140	55700806
chr15:55790301-55790754	chr15	55790301	55790754
chr15:56285260-56286295	chr15	56285260	56286295
chr15:56535651-56536129	chr15	56535651	56536129
chr15:56657477-56657883	chr15	56657477	56657883
chr15:56757179-56757383	chr15	56757179	56757383
chr15:57179277-57179838	chr15	57179277	57179838
chr15:57210226-57212005	chr15	57210226	57212005
chr15:57598538-57599313	chr15	57598538	57599313
chr15:59041081-59042283	chr15	59041081	59042283
chr15:59063287-59064086	chr15	59063287	59064086
chr15:59225272-59226300	chr15	59225272	59226300
chr15:59279741-59280720	chr15	59279741	59280720
chr15:59397270-59397749	chr15	59397270	59397749
chr15:59949376-59949852	chr15	59949376	59949852
chr15:59981234-59981795	chr15	59981234	59981795
chr15:60771068-60771558	chr15	60771068	60771558
chr15:60883298-60885350	chr15	60883298	60885350
chr15:62352227-62353092	chr15	62352227	62353092
chr15:63340256-63341464	chr15	63340256	63341464
chr15:63449418-63449874	chr15	63449418	63449874
chr15:63481449-63481975	chr15	63481449	63481975
chr15:63569296-63570100	chr15	63569296	63570100
chr15:63796129-63797638	chr15	63796129	63797638
chr15:63892789-63893911	chr15	63892789	63893911
chr15:64125514-64126665	chr15	64125514	64126665
chr15:64385875-64386322	chr15	64385875	64386322
chr15:64387985-64388628	chr15	64387985	64388628
chr15:64454890-64455577	chr15	64454890	64455577
chr15:64647914-64648523	chr15	64647914	64648523
chr15:64679907-64680233	chr15	64679907	64680233
chr15:64752626-64752850	chr15	64752626	64752850
chr15:64995202-64995696	chr15	64995202	64995696
chr15:65281928-65282375	chr15	65281928	65282375
chr15:65321431-65321996	chr15	65321431	65321996
chr15:65425292-65426233	chr15	65425292	65426233
chr15:65476794-65478055	chr15	65476794	65478055
chr15:65578613-65579490	chr15	65578613	65579490
chr15:65809685-65810168	chr15	65809685	65810168
chr15:65822685-65823540	chr15	65822685	65823540
chr15:65903211-65903670	chr15	65903211	65903670
chr15:66083839-66084925	chr15	66083839	66084925
chr15:66161549-66162593	chr15	66161549	66162593
chr15:66585767-66586494	chr15	66585767	66586494
chr15:66648784-66649178	chr15	66648784	66649178
chr15:66678895-66679963	chr15	66678895	66679963
chr15:66789933-66790248	chr15	66789933	66790248
chr15:66993543-66996571	chr15	66993543	66996571
chr15:67357339-67359061	chr15	67357339	67359061
chr15:67813370-67814181	chr15	67813370	67814181
chr15:67834786-67835510	chr15	67834786	67835510
chr15:68132640-68133071	chr15	68132640	68133071
chr15:68346303-68347408	chr15	68346303	68347408
chr15:68521418-68522237	chr15	68521418	68522237
chr15:69109708-69114001	chr15	69109708	69114001
chr15:69452451-69453939	chr15	69452451	69453939
chr15:69706516-69707352	chr15	69706516	69707352
chr15:69745049-69745746	chr15	69745049	69745746
chr15:70387929-70393206	chr15	70387929	70393206
chr15:72409862-72411002	chr15	72409862	72411002
chr15:72522131-72524238	chr15	72522131	72524238
chr15:72564442-72565165	chr15	72564442	72565165
chr15:72611946-72612802	chr15	72611946	72612802
chr15:72668041-72668658	chr15	72668041	72668658
chr15:72766260-72767693	chr15	72766260	72767693
chr15:72978290-72978758	chr15	72978290	72978758
chr15:73075586-73076663	chr15	73075586	73076663
chr15:73343779-73345369	chr15	73343779	73345369
chr15:73925033-73925925	chr15	73925033	73925925
chr15:74218696-74220373	chr15	74218696	74220373
chr15:74284252-74284821	chr15	74284252	74284821
chr15:74666184-74666999	chr15	74666184	74666999
chr15:74725323-74726487	chr15	74725323	74726487
chr15:74753413-74753979	chr15	74753413	74753979
chr15:74833241-74833961	chr15	74833241	74833961
chr15:74906938-74908538	chr15	74906938	74908538
chr15:74988166-74988669	chr15	74988166	74988669
chr15:75074425-75075146	chr15	75074425	75075146
chr15:75135186-75135905	chr15	75135186	75135905
chr15:75165373-75165903	chr15	75165373	75165903
chr15:75182262-75182622	chr15	75182262	75182622
chr15:75198639-75199494	chr15	75198639	75199494
chr15:75229782-75230660	chr15	75229782	75230660
chr15:75248277-75249922	chr15	75248277	75249922
chr15:75287694-75288699	chr15	75287694	75288699
chr15:75315855-75316178	chr15	75315855	75316178
chr15:75493982-75495331	chr15	75493982	75495331
chr15:75628250-75628677	chr15	75628250	75628677
chr15:75660388-75661060	chr15	75660388	75661060
chr15:75743081-75748449	chr15	75743081	75748449
chr15:75870802-75871814	chr15	75870802	75871814
chr15:75917646-75918212	chr15	75917646	75918212
chr15:75931952-75932782	chr15	75931952	75932782
chr15:75939504-75940831	chr15	75939504	75940831
chr15:76135311-76136946	chr15	76135311	76136946
chr15:76196103-76196950	chr15	76196103	76196950
chr15:76603563-76604026	chr15	76603563	76604026
chr15:76628998-76629207	chr15	76628998	76629207
chr15:77197258-77197895	chr15	77197258	77197895
chr15:77223771-77224466	chr15	77223771	77224466
chr15:77362740-77363560	chr15	77362740	77363560
chr15:77711625-77712910	chr15	77711625	77712910
chr15:78369517-78369906	chr15	78369517	78369906
chr15:78441495-78442261	chr15	78441495	78442261
chr15:78730095-78731105	chr15	78730095	78731105
chr15:78857725-78858269	chr15	78857725	78858269
chr15:79165102-79166057	chr15	79165102	79166057
chr15:79603220-79604093	chr15	79603220	79604093
chr15:80189006-80189695	chr15	80189006	80189695
chr15:80215358-80216500	chr15	80215358	80216500
chr15:80987196-80988664	chr15	80987196	80988664
chr15:81281878-81282417	chr15	81281878	81282417
chr15:81616253-81616963	chr15	81616253	81616963
chr15:82335472-82339937	chr15	82335472	82339937
chr15:82554785-82555476	chr15	82554785	82555476
chr15:83419022-83419592	chr15	83419022	83419592
chr15:83478366-83479273	chr15	83478366	83479273
chr15:83654590-83655245	chr15	83654590	83655245
chr15:83680007-83680532	chr15	83680007	83680532
chr15:83735240-83736089	chr15	83735240	83736089
chr15:83875648-83877079	chr15	83875648	83877079
chr15:85144078-85144611	chr15	85144078	85144611
chr15:85174489-85174787	chr15	85174489	85174787
chr15:85176628-85177414	chr15	85176628	85177414
chr15:85197232-85197695	chr15	85197232	85197695
chr15:85201196-85201684	chr15	85201196	85201684
chr15:85258839-85259825	chr15	85258839	85259825
chr15:85291079-85291697	chr15	85291079	85291697
chr15:85523512-85525865	chr15	85523512	85525865
chr15:85923604-85924680	chr15	85923604	85924680
chr15:86337418-86338429	chr15	86337418	86338429
chr15:89010444-89011232	chr15	89010444	89011232
chr15:89164376-89164952	chr15	89164376	89164952
chr15:89438176-89438850	chr15	89438176	89438850
chr15:89456224-89456830	chr15	89456224	89456830
chr15:89631546-89632209	chr15	89631546	89632209
chr15:89786998-89787691	chr15	89786998	89787691
chr15:89877597-89878597	chr15	89877597	89878597
chr15:89974055-89974263	chr15	89974055	89974263
chr15:90118971-90119363	chr15	90118971	90119363
chr15:90233530-90234083	chr15	90233530	90234083
chr15:90545272-90545911	chr15	90545272	90545911
chr15:90644998-90646164	chr15	90644998	90646164
chr15:90727879-90728570	chr15	90727879	90728570
chr15:90744131-90745323	chr15	90744131	90745323
chr15:90776699-90777636	chr15	90776699	90777636
chr15:90808574-90809251	chr15	90808574	90809251
chr15:90895472-90895990	chr15	90895472	90895990
chr15:90931162-90932019	chr15	90931162	90932019
chr15:91072689-91073976	chr15	91072689	91073976
chr15:91260384-91260919	chr15	91260384	91260919
chr15:91445563-91446768	chr15	91445563	91446768
chr15:91475626-91475926	chr15	91475626	91475926
chr15:91478117-91478983	chr15	91478117	91478983
chr15:91497994-91498615	chr15	91497994	91498615
chr15:91537236-91538218	chr15	91537236	91538218
chr15:91565454-91565920	chr15	91565454	91565920
chr15:92396013-92397682	chr15	92396013	92397682
chr15:93352340-93353082	chr15	93352340	93353082
chr15:94774615-94774979	chr15	94774615	94774979
chr15:99190446-99194559	chr15	99190446	99194559
chr15:99395434-99395976	chr15	99395434	99395976
chr15:99791328-99792042	chr15	99791328	99792042
chr16:1020219-1021303	chr16	1020219	1021303
chr16:103424-104190	chr16	103424	104190
chr16:10837584-10838196	chr16	10837584	10838196
chr16:11348541-11350803	chr16	11348541	11350803
chr16:11439186-11439767	chr16	11439186	11439767
chr16:11680008-11681275	chr16	11680008	11681275
chr16:11762563-11763246	chr16	11762563	11763246
chr16:11836073-11837092	chr16	11836073	11837092
chr16:11890324-11891521	chr16	11890324	11891521
chr16:12008880-12010114	chr16	12008880	12010114
chr16:12897365-12897889	chr16	12897365	12897889
chr16:1358729-1360232	chr16	1358729	1360232
chr16:1401334-1402348	chr16	1401334	1402348
chr16:14013751-14014295	chr16	14013751	14014295
chr16:14164849-14165656	chr16	14164849	14165656
chr16:1429050-1430104	chr16	1429050	1430104
chr16:1463762-1464716	chr16	1463762	1464716
chr16:1470502-1471164	chr16	1470502	1471164
chr16:14723602-14724048	chr16	14723602	14724048
chr16:14726516-14727366	chr16	14726516	14727366
chr16:15149204-15150107	chr16	15149204	15150107
chr16:1524520-1525534	chr16	1524520	1525534
chr16:15743759-15744423	chr16	15743759	15744423
chr16:15982245-15982672	chr16	15982245	15982672
chr16:16043218-16043927	chr16	16043218	16043927
chr16:1660054-1665095	chr16	1660054	1665095
chr16:1727939-1728858	chr16	1727939	1728858
chr16:1820311-1823954	chr16	1820311	1823954
chr16:1831721-1833568	chr16	1831721	1833568
chr16:1876113-1877633	chr16	1876113	1877633
chr16:18801251-18801866	chr16	18801251	18801866
chr16:18812387-18813399	chr16	18812387	18813399
chr16:188614-188904	chr16	188614	188904
chr16:19079070-19079388	chr16	19079070	19079388
chr16:19532981-19533516	chr16	19532981	19533516
chr16:19535074-19535635	chr16	19535074	19535635
chr16:19566486-19567388	chr16	19566486	19567388
chr16:19729194-19729896	chr16	19729194	19729896
chr16:1992668-1993646	chr16	1992668	1993646
chr16:2009496-2009919	chr16	2009496	2009919
chr16:2014164-2015451	chr16	2014164	2015451
chr16:2021739-2022590	chr16	2021739	2022590
chr16:2033492-2034800	chr16	2033492	2034800
chr16:2041825-2043026	chr16	2041825	2043026
chr16:2059326-2060032	chr16	2059326	2060032
chr16:20752646-20753280	chr16	20752646	20753280
chr16:20817500-20818514	chr16	20817500	20818514
chr16:20911566-20912616	chr16	20911566	20912616
chr16:2097465-2098365	chr16	2097465	2098365
chr16:21169810-21170278	chr16	21169810	21170278
chr16:21312168-21313333	chr16	21312168	21313333
chr16:21610692-21611694	chr16	21610692	21611694
chr16:22018987-22020057	chr16	22018987	22020057
chr16:2205207-2205902	chr16	2205207	2205902
chr16:22201388-22202791	chr16	22201388	22202791
chr16:22217299-22218090	chr16	22217299	22218090
chr16:22308591-22309365	chr16	22308591	22309365
chr16:22385077-22386485	chr16	22385077	22386485
chr16:2255168-2255828	chr16	2255168	2255828
chr16:2263912-2265428	chr16	2263912	2265428
chr16:2273219-2274081	chr16	2273219	2274081
chr16:2301157-2301969	chr16	2301157	2301969
chr16:23159966-23160966	chr16	23159966	23160966
chr16:2317445-2319000	chr16	2317445	2319000
chr16:23463990-23464629	chr16	23463990	23464629
chr16:23521573-23521899	chr16	23521573	23521899
chr16:23568398-23569488	chr16	23568398	23569488
chr16:23607250-23607846	chr16	23607250	23607846
chr16:23652387-23652918	chr16	23652387	23652918
chr16:23689891-23690671	chr16	23689891	23690671
chr16:23846941-23848102	chr16	23846941	23848102
chr16:2389706-2392164	chr16	2389706	2392164
chr16:24550618-24551723	chr16	24550618	24551723
chr16:24740666-24741802	chr16	24740666	24741802
chr16:2478686-2479968	chr16	2478686	2479968
chr16:25026067-25026538	chr16	25026067	25026538
chr16:25043130-25043439	chr16	25043130	25043439
chr16:25078047-25078532	chr16	25078047	25078532
chr16:2509816-2510482	chr16	2509816	2510482
chr16:25117991-25118508	chr16	25117991	25118508
chr16:25122810-25123442	chr16	25122810	25123442
chr16:2521086-2525929	chr16	2521086	2525929
chr16:25268786-25269728	chr16	25268786	25269728
chr16:2563430-2564903	chr16	2563430	2564903
chr16:2581726-2582648	chr16	2581726	2582648
chr16:2588034-2588556	chr16	2588034	2588556
chr16:2653221-2653847	chr16	2653221	2653847
chr16:27214772-27215678	chr16	27214772	27215678
chr16:27279886-27280243	chr16	27279886	27280243
chr16:2732272-2732940	chr16	2732272	2732940
chr16:27324885-27325695	chr16	27324885	27325695
chr16:27560979-27561560	chr16	27560979	27561560
chr16:2771081-2771365	chr16	2771081	2771365
chr16:278838-279495	chr16	278838	279495
chr16:28223083-28223638	chr16	28223083	28223638
chr16:2826761-2827795	chr16	2826761	2827795
chr16:284478-285395	chr16	284478	285395
chr16:28502813-28503491	chr16	28502813	28503491
chr16:28565145-28565753	chr16	28565145	28565753
chr16:28833904-28835873	chr16	28833904	28835873
chr16:28857204-28858139	chr16	28857204	28858139
chr16:28874665-28875558	chr16	28874665	28875558
chr16:28890954-28891868	chr16	28890954	28891868
chr16:28936053-28937036	chr16	28936053	28937036
chr16:28961913-28962791	chr16	28961913	28962791
chr16:28985881-28986661	chr16	28985881	28986661
chr16:2918179-2918680	chr16	2918179	2918680
chr16:2932267-2933765	chr16	2932267	2933765
chr16:2954191-2955514	chr16	2954191	2955514
chr16:2961641-2962532	chr16	2961641	2962532
chr16:29818681-29819554	chr16	29818681	29819554
chr16:29823163-29823906	chr16	29823163	29823906
chr16:29826662-29828302	chr16	29826662	29828302
chr16:29873918-29874516	chr16	29873918	29874516
chr16:29937038-29937761	chr16	29937038	29937761
chr16:29973023-29973570	chr16	29973023	29973570
chr16:29984664-29985459	chr16	29984664	29985459
chr16:30006578-30007874	chr16	30006578	30007874
chr16:30076310-30077872	chr16	30076310	30077872
chr16:30087236-30087842	chr16	30087236	30087842
chr16:30102816-30103695	chr16	30102816	30103695
chr16:30107511-30107875	chr16	30107511	30107875
chr16:30134220-30134488	chr16	30134220	30134488
chr16:30194747-30195357	chr16	30194747	30195357
chr16:3029752-3030954	chr16	3029752	3030954
chr16:30346052-30346865	chr16	30346052	30346865
chr16:30366206-30366761	chr16	30366206	30366761
chr16:30389035-30390631	chr16	30389035	30390631
chr16:30406290-30407290	chr16	30406290	30407290
chr16:30418557-30419272	chr16	30418557	30419272
chr16:30441095-30441675	chr16	30441095	30441675
chr16:30537528-30538893	chr16	30537528	30538893
chr16:30545524-30546513	chr16	30545524	30546513
chr16:30569181-30570049	chr16	30569181	30570049
chr16:30582736-30583833	chr16	30582736	30583833
chr16:30596487-30596900	chr16	30596487	30596900
chr16:30621000-30621826	chr16	30621000	30621826
chr16:30645692-30646125	chr16	30645692	30646125
chr16:30661983-30663253	chr16	30661983	30663253
chr16:30669107-30671155	chr16	30669107	30671155
chr16:3070095-3071305	chr16	3070095	3071305
chr16:3073686-3074443	chr16	3073686	3074443
chr16:30759403-30760320	chr16	30759403	30760320
chr16:30772530-30774003	chr16	30772530	30774003
chr16:30786618-30787464	chr16	30786618	30787464
chr16:30797744-30798777	chr16	30797744	30798777
chr16:30816794-30817243	chr16	30816794	30817243
chr16:30825528-30825978	chr16	30825528	30825978
chr16:30886129-30886838	chr16	30886129	30886838
chr16:30905549-30905783	chr16	30905549	30905783
chr16:30913355-30913942	chr16	30913355	30913942
chr16:30933637-30935774	chr16	30933637	30935774
chr16:30959765-30960865	chr16	30959765	30960865
chr16:30968425-30969815	chr16	30968425	30969815
[truncated: 3,457 more rows]

## Sheet: cu_GP
Gene Symbol	Entrez ID	chromosome	TSS(hg19)
A4GALT	53947	chr22	43117304
AAAS	8086	chr12	53715415
AACS	65985	chr12	125549925
AAED1	195827	chr9	99417585
AAK1	22848	chr2	69871092
AAR2	25980	chr20	34824381
AARD	441376	chr8	117950438
AARS	16	chr16	70323446
AARS2	57505	chr6	44281063
AASDH	132949	chr4	57253674
AASS	10157	chr7	121784334
AATF	26574	chr17	35306175
ABAT	18	chr16	8768422
ABCA1	19	chr9	107690518
ABCA5	23461	chr17	67323385
ABCA7	10347	chr19	1040100
ABCB10	23456	chr1	229694442
ABCB4	5244	chr7	87105055
ABCB6	10058	chr2	220083712
ABCB8	11194	chr7	150725509
ABCC1	4363	chr16	16043434
ABCC3	8714	chr17	48712175
ABCC5	10057	chr3	183735803
ABCC8	6833	chr11	17498392
ABCD2	225	chr12	40013553
ABCD3	5825	chr1	94884011
ABCD4	5826	chr14	74769759
ABCF1	23	chr6	30539153
ABCF2	10061	chr7	150924316
ABCF3	55324	chr3	183903811
ABCG2	9429	chr4	89080064
ABHD1	84696	chr2	27346657
ABHD10	55347	chr3	111697857
ABHD11	83451	chr7	73153197
ABHD12	26090	chr20	25371619
ABHD15	116236	chr17	27894155
ABHD16A	7920	chr6	31671221
ABHD17A	81926	chr19	1885546
ABHD2	11057	chr15	89631381
ABHD3	171586	chr18	19284766
ABHD4	63874	chr14	23067146
ABHD5	51099	chr3	43732362
ABHD6	57406	chr3	58223233
ABHD8	79575	chr19	17414282
ABI1	10006	chr10	27150016
ABI2	10152	chr2	204192942
ABI3BP	25890	chr3	100712336
ABL1	25	chr9	133589333
ABL2	27	chr1	179198819
ABO	28	chr9	136150630
ABR	29	chr17	1090616
ABRACL	58527	chr6	139349819
ABT1	29777	chr6	26597180
ABTB2	25841	chr11	34379555
ACAD9	28976	chr3	128598439
ACADL	33	chr2	211090215
ACADM	34	chr1	76190032
ACADS	35	chr12	121163538
ACAP2	23527	chr3	195163807
ACAT1	38	chr11	107992243
ACAT2	39	chr6	160183527
ACBD3	64746	chr1	226374431
ACBD6	84320	chr1	NA
ACBD7	414149	chr10	15130775
ACCS	84680	chr11	44087729
ACE	1636	chr17	61554422
ACER2	340485	chr9	19409057
ACHE	43	chr7	100493753
ACLY	47	chr17	40075275
ACO1	48	chr9	32384601
ACOT4	122970	chr14	74058410
ACOT7	11332	chr1	6453826
ACOX3	8310	chr4	8442450
ACP6	51205	chr1	147142618
ACPL2	92370	chr3	NA
ACRBP	84519	chr12	6756626
ACSF2	80221	chr17	48503519
ACSF3	197322	chr16	89160217
ACSL1	2180	chr4	185747273
ACSL3	2181	chr2	223725652
ACSL6	23305	chr5	131347510
ACSS3	79611	chr12	81471836
ACTA1	58	chr1	229569845
ACTB	60	chr7	5570340
ACTG1	71	chr17	79479900
ACTL6A	86	chr3	179280668
ACTL6B	51412	chr7	100254084
ACTN1	87	chr14	69446157
ACTN2	88	chr1	236849754
ACTN4	81	chr19	39138289
ACTR10	55860	chr14	58666798
ACTR1B	10120	chr2	98280570
ACTR2	10097	chr2	65454887
ACTR3	10096	chr2	114647537
ACTR3B	57180	chr7	152456834
ACTR5	79913	chr20	37377085
ACTR6	64431	chr12	100594589
ACTR8	93973	chr3	53916229
ACTRT2	140625	chr1	2938047
ACVR1C	130399	chr2	158485517
ACVR2A	92	chr2	148602598
ACVRL1	94	chr12	52301202
ACY1	95	chr3	52017459
ACYP1	97	chr14	75530752
ADA	100	chr20	43280383
ADAM10	102	chr15	59042177
ADAM12	8038	chr10	128077024
ADAM15	8751	chr1	155023762
ADAM17	6868	chr2	9695921
ADAM19	8728	chr5	157002783
ADAM22	53616	chr7	87563566
ADAM23	8745	chr2	207308263
ADAM32	203102	chr8	38965048
ADAM8	101	chr10	135090372
ADAMTS10	81794	chr19	8675620
ADAMTS12	81792	chr5	33892297
ADAMTS14	140766	chr10	72432559
ADAMTS15	170689	chr11	130318869
ADAMTS17	170691	chr15	100882210
ADAMTS18	170692	chr16	77469011
ADAMTS19	171019	chr5	128795974
ADAMTS2	9509	chr5	178772431
ADAMTS20	80070	chr12	43945724
ADAMTS3	9508	chr4	73434516
ADAMTS5	11096	chr21	28338832
ADAMTS6	11174	chr5	64777747
ADAMTS8	11095	chr11	130298888
ADAMTS9	56999	chr3	64673355
ADAMTSL4	54507	chr1	150521845
ADAMTSL5	339366	chr19	1513188
ADAR	103	chr1	154600475
ADARB2	105	chr10	1779670
ADAT1	23536	chr16	75657198
ADC	113451	chr1	NA
ADCK1	57143	chr14	78266426
ADCK2	90956	chr7	140372953
ADCK3	56997	chr1	227127987
ADCY4	196883	chr14	24803953
ADCY5	111	chr3	123168605
ADCY6	112	chr12	49182820
ADCY8	114	chr8	132052579
ADD1	118	chr4	2845584
ADD2	119	chr2	70995357
ADGB	79747	chr6	146920101
ADH5	128	chr4	100009952
ADHFE1	137872	chr8	67344721
ADI1	55256	chr2	3523507
ADIPOR2	79602	chr12	1800193
ADM	133	chr11	10326620
ADM2	79924	chr22	50919985
ADNP	23394	chr20	49547777
ADO	84890	chr10	64564617
ADORA2B	136	chr17	15848231
ADPGK	83440	chr15	73076126
ADPRH	141	chr3	119298437
ADPRHL2	54936	chr1	36554476
ADRA1A	148	chr8	26722922
ADRA1B	147	chr5	159343790
ADRA2A	150	chr10	112836921
ADRA2B	151	chr2	96781984
ADRA2C	152	chr4	3768075
ADRB2	154	chr5	148204808
ADRBK1	156	chr11	67033881
ADRBK2	157	chr22	25960816
ADRM1	11047	chr20	60877952
ADSL	158	chr22	40742504
ADSS	159	chr1	244615436
ADSSL1	122622	chr14	105190523
AEBP1	165	chr7	44143960
AEN	64782	chr15	89164527
AFAP1	60312	chr4	7941653
AFAP1L1	134265	chr5	148651434
AFAP1L2	84632	chr10	116164515
AFF1	4299	chr4	87856154
AFF4	27125	chr5	132299326
AFG3L2	10939	chr18	12377313
AFTPH	54812	chr2	64751439
AGA	175	chr4	178363657
AGAP1	116987	chr2	236402733
AGAP3	116988	chr7	150783829
AGBL2	79841	chr11	47736439
AGBL3	340351	chr7	134671259
AGBL4	84871	chr1	50489585
AGBL5	60509	chr2	27274514
AGFG1	3267	chr2	228336868
AGFG2	3268	chr7	100136834
AGGF1	55109	chr5	76326210
AGK	55750	chr7	141250989
AGO1	26523	chr1	36348810
AGPAT4	56895	chr6	161695093
AGPAT5	55326	chr8	6565878
AGPAT6	137964	chr8	41435707
AGPAT9	84803	chr4	84457460
AGRN	375790	chr1	955503
AGTPBP1	23287	chr9	88356944
AGTR1	185	chr3	148415571
AHCY	191	chr20	32899608
AHCYL1	10768	chr1	110527308
AHCYL2	23382	chr7	128864864
AHNAK	79026	chr11	62314307
AHNAK2	113146	chr14	105444694
AHR	196	chr7	17338246
AHSA2	130872	chr2	61404553
AIFM3	150209	chr22	21319396
AIG1	51390	chr6	143381990
AIM1	202	chr6	106959730
AIP	9049	chr11	67250512
AJAP1	55966	chr1	4715105
AJUBA	84962	chr14	23451851
AK2	204	chr1	33502593
AK3	50808	chr9	4741318
AK7	122481	chr14	96858448
AKAP10	11216	chr17	19881150
AKAP11	11215	chr13	42846289
AKAP13	11214	chr15	85923802
AKAP5	9495	chr14	64932217
AKAP8	10270	chr19	15490609
AKAP8L	26993	chr19	15529932
AKAP9	10142	chr7	91570181
AKIRIN1	79647	chr1	39456895
AKR1A1	10327	chr1	46016455
AKR1B1	231	chr7	134144004
AKR7A3	22977	chr1	19615744
AKR7L	246181	chr1	19600688
AKT1	207	chr14	105262088
AKT2	208	chr19	40791302
AKTIP	64400	chr16	53537163
ALAD	210	chr9	116163613
ALAS1	211	chr3	52232102
ALCAM	214	chr3	105085753
ALDH18A1	5832	chr10	97416463
ALDH1A2	8854	chr15	58357936
ALDH1B1	219	chr9	38392661
ALDH1L1	10840	chr3	125899645
ALDH1L2	160428	chr12	105478355
ALDH3A2	224	chr17	19552036
ALDH4A1	8659	chr1	19229275
ALDH5A1	7915	chr6	24495080
ALDH7A1	501	chr5	125931110
ALDH9A1	223	chr1	165668100
ALDOC	230	chr17	26903966
ALG1	56052	chr16	5121820
ALG10B	144245	chr12	38710380
ALG14	199857	chr1	95538501
ALG6	29929	chr1	63833261
ALG8	79053	chr11	77850706
ALK	238	chr2	30144432
ALKBH2	121642	chr12	109531436
ALKBH3	221120	chr11	43902361
ALKBH5	54890	chr17	18086392
ALKBH6	84964	chr19	36505141
ALKBH8	91801	chr11	107436472
ALMS1	7840	chr2	73612886
ALOX12	239	chr17	6899384
ALOX15	246	chr17	4545170
ALOX5	240	chr10	45869624
ALPL	249	chr1	21835865
ALS2	57679	chr2	202645912
ALS2CL	259173	chr3	46735194
ALX1	8092	chr12	85673885
ALX3	257	chr1	110613322
ALX4	60529	chr11	44331716
AMD1	262	chr6	111195973
AMER2	219287	chr13	25746425
AMIGO1	57463	chr1	110052360
AMIGO2	347902	chr12	47473734
AMN1	196394	chr12	31882108
AMOT	154796	chrX	112084043
AMOTL1	154810	chr11	94501508
AMOTL2	51421	chr3	134093436
AMPD3	272	chr11	10472228
AMZ2	51321	chr17	66244071
AMZ2P1	201283	chr17	62971694
ANAPC1	64682	chr2	112641758
ANAPC15	25906	chr11	71823826
ANAPC7	51434	chr12	110841535
ANGEL1	23357	chr14	77279283
ANGEL2	90806	chr1	213189168
ANGPT4	51378	chr20	896960
ANGPTL4	51129	chr19	8429035
ANKDD1A	348094	chr15	65204101
ANKEF1	63926	chr20	10015689
ANKFY1	51479	chr17	4167272
ANKH	56172	chr5	14871887
ANKMY1	51281	chr2	241497438
ANKRD10	55608	chr13	111567416
ANKRD11	29123	chr16	89556969
ANKRD12	23253	chr18	9136775
ANKRD13A	88455	chr12	110437235
ANKRD13B	124930	chr17	27920486
ANKRD20A8P	729171	chr2	95522914
ANKRD26	22852	chr10	27389427
ANKRD28	23243	chr3	15901278
ANKRD29	147463	chr18	21242849
ANKRD31	256006	chr5	74532703
ANKRD33B	651746	chr5	10564442
ANKRD34B	340120	chr5	79866307
ANKRD34C	390616	chr15	79585627
ANKRD35	148741	chr1	145549206
ANKRD36BP2	645784	chr2	89065324
ANKRD37	353322	chr4	186317638
ANKRD39	51239	chr2	97523832
ANKRD40	91369	chr17	48785285
ANKRD42	338699	chr11	82905291
ANKRD45	339416	chr1	173639001
ANKRD46	157567	chr8	101572012
ANKRD52	283373	chr12	56652175
ANKRD53	79998	chr2	71205510
ANKRD9	122416	chr14	102976136
ANKS1B	56899	chr12	100378432
ANO1	55107	chr11	69924408
ANO10	55129	chr3	43663560
ANO3	63982	chr11	26353668
ANO5	203859	chr11	22214722
ANO8	57719	chr19	17445638
ANP32A	8125	chr15	69113236
ANP32B	10541	chr9	100745643
ANP32E	81611	chr1	150208504
ANPEP	290	chr15	90358096
ANTXR1	84168	chr2	69240310
ANXA11	311	chr10	81965328
ANXA2	302	chr15	60690242
ANXA2P2	304	chr9	33624272
ANXA2R	389289	chr5	43040447
ANXA4	307	chr2	69969106
ANXA5	308	chr4	122618150
ANXA7	310	chr10	75173834
AOX1	316	chr2	201450591
AP1AR	55435	chr4	113152893
AP1B1	162	chr22	29784572
AP1G1	164	chr16	71843053
AP1M1	8907	chr19	16308665
AP1M2	10053	chr19	10697991
AP1S1	1174	chr7	100797678
AP1S2	8905	chrX	15873137
AP1S3	130340	chr2	224702319
AP2A1	160	chr19	50270225
AP2B1	163	chr17	33914293
AP2M1	1173	chr3	183892634
AP2S1	1175	chr19	47354249
AP3B1	8546	chr5	77590579
AP3B2	8120	chr15	83378666
AP3D1	8943	chr19	2151556
AP3M2	10947	chr8	42010464
AP4E1	23431	chr15	51200869
AP5B1	91056	chr11	65548273
AP5S1	55317	chr20	3801171
AP5Z1	9907	chr7	4815253
APBB1IP	54518	chr10	26727132
APBB2	323	chr4	41216635
APC	324	chr5	112043195
APCDD1L	164284	chr20	57089994
APEH	327	chr3	49711435
APH1A	51107	chr1	150241609
APH1B	83464	chr15	63569753
API5	8539	chr11	43333513
APLP1	333	chr19	36359347
APLP2	334	chr11	129939732
APMAP	57136	chr20	24973615
APOA1BP	128240	chr1	156561554
APOBEC3C	27350	chr22	39410088
APOE	348	chr19	45409011
APOLD1	81575	chr12	12878851
APP	351	chr21	27543105
APPBP2	10513	chr17	58603580
APPL1	26060	chr3	57261765
APPL2	55198	chr12	105630016
APRT	353	chr16	88878352
APTX	54840	chr9	33001639
AQP11	282679	chr11	77300436
AQPEP	206338	chr5	NA
AQR	9716	chr15	35262040
ARAP3	64411	chr5	141061788
ARC	23237	chr8	143695833
ARCN1	372	chr11	118443105
ARF3	377	chr12	49351260
ARF4	378	chr3	57583235
ARF5	381	chr7	127228467
ARF6	382	chr14	50359810
ARFGAP1	55738	chr20	61904137
ARFGAP2	84364	chr11	47198633
ARFGAP3	26286	chr22	43253408
ARFGEF1	10565	chr8	68255912
ARFGEF2	10564	chr20	47538427
ARG2	384	chr14	68086515
ARGLU1	55082	chr13	107220512
ARHGAP10	79658	chr4	148653214
ARHGAP12	94134	chr10	32217804
ARHGAP17	55114	chr16	25026662
ARHGAP18	93663	chr6	130031370
ARHGAP19	84986	chr10	99052430
ARHGAP20	57569	chr11	110583451
ARHGAP22	58504	chr10	49813138
ARHGAP24	83478	chr4	86396267
ARHGAP29	9411	chr1	94703189
ARHGAP31	57514	chr3	119013220
ARHGAP33	115703	chr19	36266417
ARHGAP40	343578	chr20	37230577
ARHGAP42	143872	chr11	100558384
ARHGAP44	9912	chr17	12692856
ARHGDIA	396	chr17	79829282
ARHGEF10	9639	chr8	1772142
ARHGEF11	9826	chr1	157015162
ARHGEF12	23365	chr11	120207787
ARHGEF16	27237	chr1	3370990
ARHGEF17	9828	chr11	73019334
ARHGEF18	23370	chr19	7459999
ARHGEF26	26084	chr3	153839149
ARHGEF28	64283	chr5	72921983
ARHGEF3	50650	chr3	57113357
ARHGEF37	389337	chr5	148961036
ARHGEF39	84904	chr9	35665284
ARHGEF40	55701	chr14	21538429
ARID2	196528	chr12	46123656
ARID3A	1820	chr19	925781
ARID3B	10620	chr15	74833518
ARID5A	10865	chr2	97202480
ARID5B	84159	chr10	63661059
ARIH1	25820	chr15	72766667
ARL1	400	chr12	101801598
ARL10	285598	chr5	175792471
ARL13B	200894	chr3	93698983
ARL14EP	120534	chr11	30344598
ARL15	54622	chr5	53606412
ARL17A	51326	chr17	44657088
ARL2	402	chr11	64781585
ARL2BP	23568	chr16	57279010
ARL4D	379	chr17	41476327
ARL5A	26225	chr2	152685006
ARL5B	221079	chr10	18948334
ARL6	84100	chr3	97483611
ARL6IP1	23204	chr16	18813000
ARL6IP4	51329	chr12	123464810
ARL6IP5	10550	chr3	69134095
ARL8A	127829	chr1	202113871
ARL8B	55207	chr3	5163905
ARMC1	55156	chr8	66546452
ARMC2	84071	chr6	109169619
ARMC3	219681	chr10	23216953
ARMC4	55130	chr10	28287977
ARMC5	79798	chr16	31470173
ARMC7	79637	chr17	73106047
ARMC8	25852	chr3	137906090
ARMC9	80210	chr2	232063260
ARNT	405	chr1	150849244
ARNT2	9915	chr15	80696692
ARNTL	406	chr11	13299340
ARPC1A	10552	chr7	98923521
ARPC1B	10095	chr7	98972298
ARPC3	10094	chr12	110888227
ARPC5L	81873	chr9	127631484
ARPP19	10776	chr15	52861406
ARRB2	409	chr17	4613784
ARRDC2	27106	chr19	18111941
ARRDC4	91947	chr15	98503928
ARSA	410	chr22	51066601
ARSD	414	chrX	2847392
ARSG	22901	chr17	66255323
ARSI	340075	chr5	149682516
ARSJ	79642	chr4	114900883
ART5	116969	chr11	3663546
ARVCF	421	chr22	20004331
AS3MT	57412	chr10	104629273
ASAH2B	653308	chr10	52499708
ASAP3	55616	chr1	23810685
ASB1	51665	chr2	239335465
ASB13	79754	chr10	5708558
ASB8	140461	chr12	48551378
ASCC2	84164	chr22	30234293
ASCC3	10973	chr6	101329248
ASCL1	429	chr12	103351464
ASCL2	430	chr11	2292182
ASF1B	55723	chr19	14247425
ASIC1	41	chr12	50451331
ASIC2	40	chr17	32484313
ASL	435	chr7	65540785
ASNA1	439	chr19	12848306
ASNSD1	54529	chr2	190526111
ASPG	374569	chr14	104552016
ASPH	444	chr8	62627199
ASPM	259266	chr1	197115824
ASPSCR1	79058	chr17	79935426
ASTN2	23245	chr9	120177348
ASXL1	171023	chr20	30946147
ASXL2	55252	chr2	26101335
ASXL3	80816	chr18	31158579
ATAD2	29028	chr8	124408705
ATAD2B	54454	chr2	24149984
ATAD3B	83858	chr1	1407149
ATAD5	79915	chr17	29158988
ATAT1	79969	chr6	30594619
ATCAY	85300	chr19	3880581
ATE1	11101	chr10	123687578
ATF1	466	chr12	51157861
ATF4	468	chr22	39916569
ATF6	22926	chr1	161736084
ATF6B	1388	chr6	32096030
ATF7	11016	chr12	54020194
ATF7IP	55729	chr12	14518566
ATG10	83734	chr5	81267844
ATG14	22863	chr14	55878576
ATG16L1	55054	chr2	234160217
ATG16L2	89849	chr11	72525353
ATG2A	23130	chr11	64684720
ATG4C	84938	chr1	63249806
ATG4D	84971	chr19	10654571
ATG5	9474	chr6	106773695
ATG7	10533	chr3	11313995
ATHL1	80162	chr11	289135
ATIC	471	chr2	216176540
ATL3	25923	chr11	63439218
ATMIN	23300	chr16	81069452
ATN1	1822	chr12	7033626
ATOH1	474	chr4	94749904
ATOH8	84913	chr2	85981017
ATOX1	475	chr5	151138217
ATP10D	57205	chr4	47487305
ATP11B	23200	chr3	182511288
ATP12A	479	chr13	25254549
ATP13A1	57130	chr19	19774502
ATP13A2	23400	chr1	17338423
ATP1B2	482	chr17	7554430
ATP1B3	483	chr3	141595456
ATP2A3	489	chr17	3867758
ATP2B2	491	chr3	10547341
ATP2B4	493	chr1	203595915
ATP2C1	27032	chr3	130613379
ATP2C2	9914	chr16	84402133
ATP5D	513	chr19	1241745
ATP5E	514	chr20	57607437
ATP5G1	516	chr17	46970127
ATP5G3	518	chr2	176046438
ATP5I	521	chr4	668127
ATP5J2	9551	chr7	99063954
ATP5L	10632	chr11	118271869
ATP5O	539	chr21	35288284
ATP6V0A1	535	chr17	40610862
ATP6V0A2	23545	chr12	124196865
ATP6V0B	533	chr1	44440320
ATP6V0C	527	chr16	2563977
ATP6V0D1	9114	chr16	67515140
ATP6V0E1	8992	chr5	172410760
ATP6V1B2	526	chr8	20054878
ATP6V1C1	528	chr8	104033291
ATP6V1C2	245973	chr2	10861775
ATP6V1E1	529	chr22	18111584
ATP6V1F	9296	chr7	128502880
ATP6V1G1	9550	chr9	117350026
ATP8A1	10396	chr4	42659122
ATP8B2	57198	chr1	154298029
ATP8B3	148229	chr19	1812275
ATP9B	374868	chr18	76829285
ATPAF1	64756	chr1	47134126
ATR	545	chr3	142297668
ATRIP	84126	chr3	48488114
ATRN	8455	chr20	3451687
ATRNL1	26033	chr10	116853124
ATXN1	6310	chr6	16761722
ATXN10	25814	chr22	46067678
ATXN1L	342371	chr16	71879894
ATXN2	6311	chr12	112037480
ATXN3	4287	chr14	92572965
ATXN7L2	127002	chr1	110026561
ATXN7L3B	552889	chr12	74931607
AUH	549	chr9	94124195
AUNIP	79000	chr1	26185949
AURKB	9212	chr17	8113918
AVPI1	60370	chr10	99447080
AXIN2	8313	chr17	63557765
AZI1	22994	chr17	NA
AZI2	64343	chr3	28390618
AZIN1	51582	chr8	103876421
B2M	567	chr15	45003675
B3GALNT2	148789	chr1	235667781
B3GALT4	8705	chr6	33244909
B3GALTL	145173	chr13	31774073
B3GAT2	135152	chr6	71666741
B3GAT3	26229	chr11	62389618
B3GNT2	10678	chr2	62423248
B3GNT4	79369	chr12	122688228
B3GNT9	84752	chr16	67185117
B3GNTL1	146712	chr17	81009686
B4GALNT1	2583	chr12	58027022
B4GALT3	8703	chr1	161147287
B4GALT4	8702	chr3	118959950
B4GALT5	9334	chr20	48330415
B4GALT7	11285	chr5	177027101
B9D1	27077	chr17	19266046
BABAM1	29086	chr19	17378159
BACE1	23621	chr11	117186975
BACE2	25825	chr21	42539728
BACH2	60468	chr6	91006627
BAG2	9532	chr6	57037124
BAG3	9531	chr10	121410882
BAHCC1	57597	chr17	NA
BAHD1	22893	chr15	40733411
BAIAP3	8938	chr16	1384505
BAK1	578	chr6	33548070
BANP	54971	chr16	87985038
BARD1	580	chr2	215674435
BARX2	8538	chr11	129245835
BAX	581	chr19	49458072
BAZ1B	9031	chr7	72936608
BAZ2B	29994	chr2	160473203
BBS1	582	chr11	66278077
BBS10	79738	chr12	76742222
BBS2	583	chr16	56553999
BBS5	129880	chr2	170335990
BBS7	55212	chr4	122791652
BBS9	27241	chr7	33169144
BBX	56987	chr3	107241783
BCAN	63827	chr1	156611740
BCAR3	8412	chr1	94147385
BCAS2	10286	chr1	115124260
BCAS3	54828	chr17	58755209
BCAS4	55653	chr20	49411431
BCDIN3D	144233	chr12	50236912
BCKDHB	594	chr6	80816364
BCKDK	10295	chr16	31119615
BCL11A	53335	chr2	60780702
BCL11B	64919	chr14	99737861
BCL2	596	chr18	60987019
BCL2L1	598	chr20	30310701
BCL2L11	10018	chr2	111878491
BCL2L13	23786	chr22	18121356
BCL3	602	chr19	45251804
BCL6	604	chr3	187463515
BCL6B	255877	chr17	6926339
BCL7A	605	chr12	122459792
BCL7B	9275	chr7	72972017
BCL7C	9274	chr16	30905521
BCL9	607	chr1	147013182
BCLAF1	9774	chr6	136610989
BDKRB2	624	chr14	96671016
BDP1	55814	chr5	70751442
BECN1	8678	chr17	40976305
BEND3	57673	chr6	107435636
BEND4	389206	chr4	42154895
BET1	10282	chr7	93633694
BFAR	51283	chr16	14726672
BHLHA9	727857	chr17	1173853
BHLHE22	27319	chr8	65492924
BHLHE23	128408	chr20	61638387
BHLHE40	8553	chr3	5020801
BHLHE41	79365	chr12	26278060
BHMT	635	chr5	78407602
BICC1	80114	chr10	60272900
BICD1	636	chr12	32260085
BICD2	23299	chr9	95527094
BIK	638	chr22	43506754
BIN1	274	chr2	127864931
BIN3	55909	chr8	22526661
BIRC2	329	chr11	102217942
BIRC3	330	chr11	102188181
BIRC5	332	chr17	76210267
BIRC6	57448	chr2	32582096
BLM	641	chr15	91260558
BLMH	642	chr17	28619074
BLOC1S1	2647	chr12	56109821
BLOC1S5	63915	chr6	8064647
BLOC1S6	26258	chr15	45879321
BLVRA	644	chr7	43798279
BMF	90427	chr15	40401093
BMI1	648	chr10	22610140
BMP2	650	chr20	6748311
BMP3	651	chr4	81952119
BMP6	654	chr6	7727030
BMP8A	353500	chr1	39957318
BMP8B	656	chr1	40254533
BMPER	168667	chr7	33945115
BMPR1B	658	chr4	95679119
BMPR2	659	chr2	203241659
BMS1	9790	chr10	43278249
BMS1P4	729096	chr10	75490227
BNC2	54796	chr9	16870841
BNIP1	662	chr5	172571445
BNIP2	663	chr15	59981733
BNIP3L	665	chr8	26240414
BOC	91653	chr3	112931375
BOD1	91272	chr5	173043663
BOD1L1	259282	chr4	13629347
BOK	666	chr2	242498136
BOLA1	51027	chr1	149871150
BOLA3	388962	chr2	74375121
BPGM	669	chr7	134331560
BPHL	670	chr6	3118926
BPNT1	10380	chr1	220263195
BPTF	2186	chr17	65821780
BRAT1	221927	chr7	2595328
BRCA2	675	chr13	32889611
BRD2	6046	chr6	32936437
BRF1	2972	chr14	105767329
BRF2	55290	chr8	37707422
BRI3	25798	chr7	97910979
BRI3BP	140707	chr12	125478246
BRINP1	1620	chr9	122131745
BRINP2	57795	chr1	177140633
BRIP1	83990	chr17	59940882
BRK1	55845	chr3	10157276
BRMS1	25855	chr11	66112596
BRMS1L	84312	chr14	36295524
BRPF1	7862	chr3	9773413
BRSK1	84446	chr19	55795534
BRWD1	54014	chr21	40685745
BSCL2	26580	chr11	62477203
BSN	8927	chr3	49591922
BSPRY	54836	chr9	116111821
BSX	390259	chr11	122852428
BTAF1	9044	chr10	93683526
BTBD1	53339	chr15	83736106
BTBD10	84280	chr11	13484844
BTBD11	121551	chr12	107712190
BTBD3	22903	chr20	11871371
BTBD8	284697	chr1	92545862
BTBD9	114781	chr6	38607924
BTF3	689	chr5	72794233
BTG2	7832	chr1	203274619
BTG3	10950	chr21	18985265
BTN2A1	11120	chr6	26458132
BTN2A2	10385	chr6	26383324
BTN2A3P	54718	chr6	26421619
BTRC	8945	chr10	103113790
BUB1	699	chr2	111435691
BUB1B	701	chr15	40453224
BUB3	9184	chr10	124913793
BUD13	84811	chr11	116643704
C10orf131	100127889	chr10	97667722
C10orf137	26098	chr10	NA
C10orf35	219738	chr10	71390007
C10orf53	282966	chr10	50887697
C10orf76	79591	chr10	103815950
C10orf88	80007	chr10	124713919
C11orf24	53838	chr11	68039469
C11orf30	56946	chr11	76156066
C11orf49	79096	chr11	46958240
C11orf58	10944	chr11	16759948
C11orf63	79864	chr11	122753391
C11orf65	160140	chr11	108338258
C11orf70	85016	chr11	101918174
C11orf80	79703	chr11	66512089
C11orf84	144097	chr11	63580860
C11orf87	399947	chr11	109292846
C11orf88	399949	chr11	111385510
C11orf91	100131378	chr11	33722347
C11orf96	387763	chr11	43964055
C12orf10	60314	chr12	53693470
C12orf23	90488	chr12	NA
C12orf29	91298	chr12	88429223
C12orf42	374470	chr12	103889788
C12orf43	64897	chr12	121454305
C12orf44	60673	chr12	NA
C12orf45	121053	chr12	105380088
C12orf56	115749	chr12	64784471
C12orf57	113246	chr12	7053186
C12orf66	144577	chr12	64616076
C12orf68	387856	chr12	NA
C12orf73	728568	chr12	104351051
C12orf75	387882	chr12	105724414
C14orf132	56967	chr14	96505661
C14orf166	51637	chr14	52456193
C14orf2	9556	chr14	104387903
C14orf28	122525	chr14	45366498
C14orf37	145407	chr14	58618931
C14orf39	317761	chr14	60952814
C14orf79	122616	chr14	105452616
C15orf26	161502	chr15	81426588
C15orf38	348110	chr15	NA
C15orf39	56905	chr15	75494218
C15orf40	123207	chr15	83680393
C15orf41	84529	chr15	36871812
C15orf48	84419	chr15	45722727
C15orf57	90416	chr15	40857256
C15orf61	145853	chr15	67813406
C16orf13	84326	chr16	686366
C16orf46	123775	chr16	81110872
C16orf52	730094	chr16	22019530
C16orf58	64755	chr16	31519734
C16orf59	80178	chr16	2510081
C16orf62	57020	chr16	19567042
C16orf70	80262	chr16	67143861
C16orf72	29035	chr16	9185505
C16orf80	29105	chr16	NA
C16orf87	388272	chr16	46865074
C17orf104	284071	chr17	42733772
C17orf49	124944	chr17	6918072
C17orf53	78995	chr17	42219274
C17orf59	54785	chr17	8094225
C17orf62	79415	chr17	80408705
C17orf70	80233	chr17	79519403
C17orf72	92340	chr17	NA
C17orf75	64149	chr17	30669288
C17orf82	388407	chr17	59489112
C17orf96	100170841	chr17	36831674
C17orf97	400566	chr17	260118
C18orf21	83608	chr18	33552588
C18orf25	147339	chr18	43753985
C18orf42	642597	chr18	5197502
C18orf54	162681	chr18	51884955
C18orf8	29919	chr18	21083434
C19orf10	56005	chr19	NA
C19orf24	55009	chr19	1275437
C19orf25	148223	chr19	1479218
C19orf26	255057	chr19	1238026
C19orf35	374872	chr19	2282175
C19orf48	84798	chr19	51307974
C19orf53	28974	chr19	13885293
C19orf60	55049	chr19	18699495
C19orf66	55337	chr19	10196798
C1D	10438	chr2	68290157
C1GALT1	56913	chr7	7222178
C1orf101	257044	chr1	244624673
C1orf106	55765	chr1	200860469
C1orf109	54955	chr1	38156192
C1orf115	79762	chr1	220863187
C1orf123	54987	chr1	53686289
C1orf159	54991	chr1	1051741
C1orf172	126695	chr1	NA
C1orf173	127254	chr1	NA
C1orf21	81563	chr1	184356192
C1orf220	400798	chr1	178511887
C1orf35	79169	chr1	228291163
C1orf51	148523	chr1	NA
C1orf52	148423	chr1	85725355
C1orf53	388722	chr1	197871777
C1orf56	54964	chr1	151020216
C1orf63	57035	chr1	NA
C1orf74	148304	chr1	209957904
C1orf85	112770	chr1	NA
C1orf87	127795	chr1	60539442
C1orf95	375057	chr1	226736501
C1QBP	708	chr17	5342475
C1QL2	165257	chr2	119916465
C1QL4	338761	chr12	49730971
C1QTNF1	114897	chr17	77020251
C1R	715	chr12	NA
C20orf194	25943	chr20	3388272
C20orf196	149840	chr20	5731039
C20orf27	54976	chr20	3748428
C20orf85	128602	chr20	56725960
C20orf96	140680	chr20	271419
C21orf2	755	chr21	45759285
C21orf33	8209	chr21	45553487
C21orf59	56683	chr21	33984865
C21orf88	114041	chr21	NA
C21orf91	54149	chr21	19191703
C22orf39	128977	chr22	19435755
C2CD2L	9854	chr11	118978093
C2CD4A	145741	chr15	62359176
C2CD4C	126567	chr19	409139
C2CD5	9847	chr12	22697480
C2orf40	84417	chr2	106682112
C2orf42	54980	chr2	70418203
C2orf43	60526	chr2	21022882
C2orf44	80304	chr2	24270231
C2orf49	79074	chr2	105953989
C2orf50	130813	chr2	11273179
C2orf68	388969	chr2	85839189
C2orf70	339778	chr2	26785450
C2orf73	129852	chr2	54558039
C2orf74	339804	chr2	61372203
C3orf17	25871	chr3	112738679
C3orf18	51161	chr3	50605182
C3orf33	285315	chr3	155524140
C3orf38	285237	chr3	88198893
C3orf52	79669	chr3	111805182
C3orf55	152078	chr3	NA
C3orf58	205428	chr3	143690640
C3orf62	375341	chr3	49314652
C3orf67	200844	chr3	59035758
C3orf70	285382	chr3	184870802
C3orf80	401097	chr3	159943423
C4orf19	55286	chr4	37455563
C4orf22	255119	chr4	81256874
C4orf27	54969	chr4	170679104
C4orf32	132720	chr4	113066553
C4orf36	132989	chr4	87813575
C4orf48	401115	chr4	2043720
C5orf15	56951	chr5	133304478
C5orf28	64417	chr5	43483995
C5orf30	90355	chr5	102594403
C5orf34	375444	chr5	43515247
C5orf42	65250	chr5	37249530
C5orf45	51149	chr5	179285887
C5orf49	134121	chr5	7851264
C5orf51	285636	chr5	41904451
C5orf52	100190949	chr5	157098561
C5orf54	63920	chr5	NA
C5orf56	441108	chr5	131746673
C6orf1	221491	chr6	34216832
C6orf106	64771	chr6	34664636
C6orf136	221545	chr6	30614816
C6orf141	135398	chr6	49518359
C6orf147	387097	chr6	NA
C6orf165	154313	chr6	88117701
C6orf203	51250	chr6	107349417
C6orf226	441150	chr6	42858554
C6orf47	57827	chr6	31628549
C6orf57	135154	chr6	71276620
C6orf89	221477	chr6	36853630
C7orf25	79020	chr7	42951768
C7orf26	79034	chr7	6629775
C7orf31	136895	chr7	25219919
C7orf43	55262	chr7	99756338
C7orf49	78996	chr7	134855547
C7orf50	84310	chr7	1177896
C7orf55	154791	chr7	139025878
C7orf60	154743	chr7	112579971
C7orf63	79846	chr7	NA
C7orf73	647087	chr7	135347244
C8orf37	157657	chr8	96281429
C8orf47	203111	chr8	NA
C8orf48	157773	chr8	13424352
C8orf59	401466	chr8	86132650
C8orf76	84933	chr8	124253638
C8orf82	414919	chr8	145754516
C9orf106	414318	chr9	132083295
C9orf114	51490	chr9	131592100
C9orf142	286257	chr9	139886870
C9orf156	51531	chr9	100684852
C9orf16	79095	chr9	130922539
C9orf170	401535	chr9	89763559
C9orf3	84909	chr9	97488983
C9orf40	55071	chr9	77567802
C9orf41	138199	chr9	77643339
C9orf64	84267	chr9	86571901
C9orf69	90120	chr9	139010709
C9orf89	84270	chr9	95858500
C9orf91	203197	chr9	117373486
CA12	771	chr15	63674045
CA13	377677	chr8	86157756
CA3	761	chr8	86351056
CA4	762	chr17	58227297
CA5B	11238	chrX	15756393
CA5BP1	340591	chrX	15693055
CA8	767	chr8	61193971
CAAP1	79886	chr9	26892802
CABIN1	23523	chr22	24407765
CABLES2	81928	chr20	60982341
CACHD1	57685	chr1	64936475
CACNA1A	773	chr19	13617317
CACNA1C	775	chr12	2162464
CACNA1D	776	chr3	53528683
CACNA1E	777	chr1	181452716
CACNA2D2	9254	chr3	50541028
CACNB1	782	chr17	37353956
CACNB3	784	chr12	49212514
CACNG2	10369	chr22	37099603
CACNG8	59283	chr19	54466294
CACTIN	58509	chr19	3626813
CACUL1	143384	chr10	120514761
CAD	790	chr2	27440258
CADM1	23705	chr11	115375283
CADM2	253559	chr3	85008132
CADM3	57863	chr1	159141399
CADPS	8618	chr3	62861064
CADPS2	93664	chr7	122526813
CALB1	793	chr8	91095107
CALB2	794	chr16	71392616
CALCA	796	chr11	14993900
CALCB	797	chr11	15095108
CALCOCO1	57658	chr12	54121390
CALCR	799	chr7	93204042
CALHM2	51063	chr10	105212159
CALM2	805	chr2	47403740
CALM3	808	chr19	47104493
CALR	811	chr19	13049392
CALU	813	chr7	128379346
CALY	50632	chr10	135150439
CAMK1	8536	chr3	9811676
CAMK2B	816	chr7	44365255
CAMK2D	817	chr4	114683083
CAMK2G	818	chr10	75634349
CAMK2N1	55450	chr1	20812713
CAMK4	814	chr5	110560080
CAMKV	79012	chr3	49907368
CAMLG	819	chr5	134074191
CAMSAP2	23271	chr1	200708686
CAMTA1	23261	chr1	6845384
CAND1	55832	chr12	67663061
CAND2	23066	chr3	12837971
CANT1	124583	chr17	77005949
CANX	821	chr5	179125907
CAP1	10487	chr1	40506255
CAP2	10486	chr6	17393736
CAPN1	823	chr11	64949194
CAPN10	11132	chr2	241526133
CAPN5	726	chr11	76777979
CAPNS1	826	chr19	36630917
CAPRIN1	4076	chr11	34073230
CAPRIN2	65981	chr12	30907564
CAPS2	84698	chr12	75723836
CAPZA2	830	chr7	116502527
CAPZB	832	chr1	19812033
CARD10	29775	chr22	37915247
CARKD	55739	chr13	111267938
CARM1	10498	chr19	10982189
CARNS1	57571	chr11	67183149
CARS	833	chr11	3078843
CARS2	79587	chr13	111358504
CARTPT	9607	chr5	71014990
CASC15	401237	chr6	21666675
CASC3	22794	chr17	38296571
CASC4	113201	chr15	44580927
CASC5	57082	chr15	40886447
CASD1	64921	chr7	94139110
CASKIN1	57524	chr16	2246526
CASP2	835	chr7	142985308
CASP6	839	chr4	110624739
CASP8AP2	9994	chr6	90539613
CASP9	842	chr1	15850940
CAST	831	chr5	95997907
CASZ1	54897	chr1	10856707
CAT	847	chr11	34460472
CATSPERG	57828	chr19	38826415
CAV1	857	chr7	116164839
CBFA2T2	9139	chr20	32077881
CBFB	865	chr16	67063019
CBL	867	chr11	119076752
CBLB	868	chr3	105587887
CBLC	23624	chr19	45281126
CBLL1	79872	chr7	107384142
CBLN2	147381	chr18	70211774
CBLN4	140689	chr20	54580528
CBR1	873	chr21	37442239
CBR4	84869	chr4	169931426
CBS	875	chr21	NA
CBX4	8535	chr17	77813228
CBX7	23492	chr22	39548655
CBX8	57332	chr17	77770915
CC2D1B	200014	chr1	52831865
CC2D2A	57545	chr4	15471489
CCAR1	55749	chr10	70480901
CCBE1	147372	chr18	57364612
CCDC101	112869	chr16	28565236
CCDC102A	92922	chr16	57570511
CCDC104	112942	chr2	NA
CCDC108	255101	chr2	219906249
CCDC109B	55013	chr4	110481361
CCDC11	220136	chr18	NA
CCDC113	29070	chr16	58283840
CCDC117	150275	chr22	29168662
CCDC12	151903	chr3	47018249
CCDC124	115098	chr19	18043825
CCDC126	90693	chr7	23636998
CCDC13	152206	chr3	42814745
CCDC130	81576	chr19	13858593
CCDC132	55610	chr7	92861653
CCDC134	79879	chr22	42196683
CCDC135	84229	chr16	NA
CCDC136	64753	chr7	128432072
CCDC138	165055	chr2	109403213
CCDC146	57639	chr7	76751751
CCDC147	159686	chr10	NA
CCDC15	80071	chr11	124824017
CCDC150	284992	chr2	197504278
CCDC167	154467	chr6	37467698
CCDC169	728591	chr13	36871977
CCDC170	80129	chr6	151815165
CCDC171	203238	chr9	15553084
CCDC174	51244	chr3	14693253
CCDC175	729665	chr14	60043549
CCDC180	100499483	chr9	100069586
CCDC181	57821	chr1	169396712
CCDC19	25790	chr1	NA
CCDC24	149473	chr1	44457031
CCDC25	55246	chr8	27630170
CCDC28A	25901	chr6	139094646
CCDC28B	79140	chr1	32665987
CCDC3	83643	chr10	13043697
CCDC34	91057	chr11	27384781
CCDC37	348807	chr3	126113782
CCDC39	339829	chr3	180397288
CCDC43	124808	chr17	42767147
CCDC53	51019	chr12	102455927
CCDC61	729440	chr19	46498719
CCDC62	84660	chr12	123258874
CCDC63	160762	chr12	111284764
CCDC65	85478	chr12	49297893
CCDC66	285331	chr3	56591189
CCDC67	159989	chr11	93063768
CCDC69	26112	chr5	150603706
CCDC7	221016	chr10	32735068
CCDC71L	168455	chr7	106301442
CCDC81	60494	chr11	86085778
CCDC83	220047	chr11	85566144
CCDC84	338657	chr11	118868852
CCDC85A	114800	chr2	56411258
CCDC85B	11007	chr11	65657583
CCDC85C	317762	chr14	100070363
CCDC86	79080	chr11	60609544
CCDC88A	55704	chr2	55647057
CCDC9	26093	chr19	47759716
CCDC90B	60492	chr11	82997433
CCDC93	54520	chr2	118771709
CCDC94	55702	chr19	4247076
CCDC97	90324	chr19	41816094
CCK	885	chr3	42306395
CCKBR	887	chr11	6280966
CCL2	6347	chr17	32582237
CCNA2	890	chr4	122745088
CCNB1	891	chr5	68462837
CCNB1IP1	57820	chr14	20801462
CCNB2	9133	chr15	59397277
CCNC	892	chr6	100016701
CCND1	595	chr11	69455855
CCND3	896	chr6	42016706
CCNE2	9134	chr8	95907482
CCNF	899	chr16	2479395
CCNG1	900	chr5	162864575
CCNG2	901	chr4	78078304
CCNH	902	chr5	86708836
CCNI	10983	chr4	77997158
CCNI2	645121	chr5	132083137
CCNJ	54619	chr10	97803151
CCNJL	79616	chr5	159739607
CCNL1	57018	chr3	156878549
CCNT1	904	chr12	49110781
CCNT2	905	chr2	135676392
CCNYL1	151195	chr2	208576264
CCP110	9738	chr16	19535133
CCPG1	9236	chr15	55700708
CCRN4L	25819	chr4	139936943
CCSER1	401145	chr4	91048686
CCSER2	54462	chr10	86088342
CCT2	10576	chr12	69979114
CCT4	10575	chr2	62115939
CCT6P1	643253	chr7	65216129
CCT8	10694	chr21	30446118
CCZ1	51622	chr7	5938356
CCZ1B	221960	chr7	6865903
CD151	977	chr11	832843
CD164	8763	chr6	109703762
CD164L2	388611	chr1	27709870
CD274	29126	chr9	5450503
CD276	80381	chr15	73976554
CD2AP	23607	chr6	47445525
CD302	9936	chr2	160654766
CD320	51293	chr19	8373240
CD44	960	chr11	35160417
CD46	4179	chr1	207925402
CD47	961	chr3	107809872
CD55	1604	chr1	207494853
CD58	965	chr1	117113661
CD59	966	chr11	33757991
CD63	967	chr12	56123004
CD70	970	chr19	6591163
CD81	975	chr11	2398524
CD82	3732	chr11	44587141
CD8A	925	chr2	87035519
CD9	928	chr12	6309482
CD97	976	chr19	14492177
CD99L2	83692	chrX	150067289
CDADC1	81602	chr13	49822061
CDAN1	146059	chr15	43029324
CDC14A	8556	chr1	100818047
CDC14B	8555	chr9	99382112
CDC16	8881	chr13	115000362
CDC20	991	chr1	43824626
CDC23	8697	chr5	137549032
CDC25A	993	chr3	48229846
CDC25B	994	chr20	3776386
CDC25C	995	chr5	137667566
CDC27	996	chr17	45266788
CDC37L1	55664	chr9	4679559
CDC42	998	chr1	22379120
CDC42BPA	8476	chr1	227505826
CDC42BPB	9578	chr14	103523799
CDC42EP1	11135	chr22	37956454
CDC42EP3	10602	chr2	37899342
CDC42EP4	23580	chr17	71308314
CDC42SE2	56990	chr5	130599702
CDC5L	988	chr6	44355262
CDC6	990	chr17	38444154
CDC73	79577	chr1	193091147
CDCA4	55038	chr14	105487485
CDCA7	83879	chr2	174219548
CDCA7L	55536	chr7	21985702
CDCA8	55143	chr1	38158090
CDH1	999	chr16	68771128
CDH10	1008	chr5	24645087
CDH13	1012	chr16	82660408
CDH15	1013	chr16	89238175
CDH18	1016	chr5	19988339
CDH2	1000	chr18	25757410
CDH6	1004	chr5	31193857
CDH8	1006	chr16	62070216
CDHR1	92211	chr10	85954391
CDIP1	29965	chr16	4588829
CDK10	8558	chr16	89753076
CDK12	51755	chr17	37617764
CDK13	8621	chr7	39989959
CDK17	5128	chr12	96794338
CDK18	5129	chr1	205473723
CDK19	23097	chr6	111136519
CDK20	23552	chr9	90589668
CDK2AP1	8099	chr12	123756687
CDK2AP2	10263	chr11	67276120
CDK4	1019	chr12	58146304
CDK5	1020	chr7	150754981
CDK5R1	8851	chr17	30813637
CDK5R2	8941	chr2	219824377
CDK5RAP1	51654	chr20	31989367
CDK5RAP2	55755	chr9	123342448
CDK5RAP3	80279	chr17	46048374
CDK6	1021	chr7	92465908
CDK7	1022	chr5	68530622
CDK8	1024	chr13	26828276
CDK9	1025	chr9	130548328
CDKAL1	54901	chr6	20534688
CDKL2	8999	chr4	76555900
CDKL3	51265	chr5	133702765
CDKN1A	1026	chr6	36646435
CDKN1B	1027	chr12	12870058
CDKN1C	1028	chr11	2907111
CDKN2AIP	55602	chr4	184365744
CDKN2AIPNL	91368	chr5	133747589
CDKN2D	1032	chr19	10679735
CDKN3	1033	chr14	54863567
CDO1	1036	chr5	115152354
CDON	50937	chr11	125933230
CDPF1	150383	chr22	46646208
CDR2	1039	chr16	22385938
CDR2L	30850	chr17	72983727
CDS1	1040	chr4	85504132
CDT1	81620	chr16	88869621
CDX2	1045	chr13	28545276
CDYL2	124359	chr16	80838226
CEBPB	1051	chr20	48807271
CEBPD	1052	chr8	48651648
CEBPG	1054	chr19	33864236
CECR6	27439	chr22	17602257
CELF3	11189	chr1	151689290
CELF4	56853	chr18	35146000
CELF6	60677	chr15	72612470
CELSR1	9620	chr22	46933067
CELSR2	1952	chr1	109792641
CELSR3	1951	chr3	48700348
CEMP1	752014	chr16	2581418
CENPA	1058	chr2	27008865
CENPB	1059	chr20	3767337
CENPC	1060	chr4	68411324
CENPE	1062	chr4	104119566
CENPF	1063	chr1	214776538
CENPH	64946	chr5	68485375
CENPJ	55835	chr13	25497027
CENPM	79019	chr22	42343168
CENPV	201161	chr17	16256970
CENPW	387103	chr6	126661320
CEP112	201134	chr17	64188197
CEP120	153241	chr5	122759286
CEP135	9662	chr4	56815037
CEP152	22995	chr15	49103276
CEP164	22897	chr11	117198566
CEP192	55125	chr18	12991361
CEP250	11190	chr20	34043022
CEP350	9857	chr1	179923873
CEP41	95681	chr7	130081051
CEP55	55165	chr10	95256389
CEP68	23177	chr2	65283500
CEP70	80321	chr3	138313198
CEP72	55722	chr5	612387
CEP85	64793	chr1	26560644
CEP85L	387119	chr6	118973054
CEP97	79598	chr3	101443437
CERCAM	51148	chr9	131182759
CERKL	375298	chr2	182521843
CERS2	29956	chr1	150947480
CERS4	79603	chr19	8274187
CERS5	91012	chr12	50561288
CERS6	253782	chr2	169312759
CETN3	1070	chr5	89705603
CFDP1	10428	chr16	75467383
CFL1	1072	chr11	65625804
CFTR	1080	chr7	117120017
CGGBP1	8545	chr3	88108218
CGNL1	84952	chr15	57668703
CGRRF1	10668	chr14	54976530
CH25H	9023	chr10	90967071
CHAC1	79094	chr15	41245636
CHAF1A	10036	chr19	4402659
CHAF1B	8208	chr21	37757676
CHAMP1	283489	chr13	115079988
CHCHD1	118487	chr10	75541805
CHCHD10	400916	chr22	24110129
CHCHD2	51142	chr7	56174269
CHCHD3	54927	chr7	132766848
CHCHD5	84269	chr2	113341817
CHCHD6	84303	chr3	126423063
CHD1L	9557	chr1	146714291
CHD4	1108	chr12	6716590
CHD5	26038	chr1	6240183
CHD6	84181	chr20	40247133
CHD7	55636	chr8	61591337
CHD8	57680	chr14	21905457
CHD9	80205	chr16	53088945
CHERP	10523	chr19	16653341
CHFR	55743	chr12	133464209
CHGB	1114	chr20	5892076
CHKA	1119	chr11	67888911
CHL1	10752	chr3	238466
CHMP2B	25978	chr3	87276421
CHMP3	51652	chr2	86790602
CHMP4B	128866	chr20	32399110
CHMP4C	92421	chr8	82644669
CHMP6	79643	chr17	78965398
CHN1	1123	chr2	175870097
CHN2	1124	chr7	29234121
CHODL	140578	chr21	19617150
CHORDC1	26973	chr11	89956532
CHPF2	54480	chr7	150929575
CHPT1	56994	chr12	102091405
CHRAC1	54108	chr8	141521397
CHRNA5	1138	chr15	78857862
CHRNA7	1139	chr15	32322691
CHRNB2	1141	chr1	154540257
CHRNB4	1143	chr15	78933587
CHST1	8534	chr11	45687172
CHST10	9486	chr2	101034118
CHST11	50515	chr12	104850746
CHST12	55501	chr7	2443195
CHST13	166012	chr3	126243126
CHST14	113189	chr15	40763197
CHST3	9469	chr10	73724123
CHST8	64377	chr19	34112861
CHST9	83539	chr18	24765281
CHSY1	22856	chr15	101792137
CHUK	1147	chr10	101989376
CHURC1	91612	chr14	65381079
CIB2	10518	chr15	78423886
CILP2	148113	chr19	19649057
CISH	1154	chr3	50649262
CIT	11113	chr12	120315095
CITED4	163732	chr1	41328038
CKAP2	26586	chr13	53029564
CKAP2L	150468	chr2	113522254
CKAP5	9793	chr11	46867859
CKB	1152	chr14	103989448
CKLF	51192	chr16	66586466
CKS2	1164	chr9	91926113
CLASP1	23332	chr2	122407163
CLASP2	23122	chr3	33759848
CLCC1	23155	chr1	109506079
CLCN2	1181	chr3	184079439
CLCN3	1182	chr4	170541672
CLCN7	1186	chr16	1525085
CLDN1	9076	chr3	190040264
CLDN11	5010	chr3	170136653
CLDN12	9069	chr7	90032667
CLDN3	1365	chr7	73184600
CLDN6	9074	chr16	3068188
CLDN7	1366	chr17	7165797
CLDND1	56650	chr3	98241910
CLEC16A	23274	chr16	11038345
CLGN	1047	chr4	141348815
CLIC1	1192	chr6	31704349
CLIC4	25932	chr1	25071848
CLIC6	54102	chr21	36041688
CLIP3	25999	chr19	36523795
CLIP4	79745	chr2	29338292
CLK2	1196	chr1	155243307
CLK4	57396	chr5	178054115
CLMP	79827	chr11	123065989
CLN6	54982	chr15	68522080
CLNS1A	1207	chr11	77348850
CLP1	10978	chr11	57425224
CLPB	81570	chr11	72145684
CLPP	8192	chr19	6361463
CLPSL2	389383	chr6	35744371
CLPTM1	1209	chr19	45458503
CLPX	10845	chr15	65477554
CLSPN	63967	chr1	36235568
CLSTN1	22883	chr1	9884584
CLSTN2	64084	chr3	139654027
CLTA	1211	chr9	36190853
CLTB	1212	chr5	175843570
CLTC	1213	chr17	57697050
CLU	1191	chr8	27472548
CLUAP1	23059	chr16	3550924
CLUH	23277	chr17	2615086
CLUHP3	100132341	chr16	31711911
CLVS1	157807	chr8	62200514
CLVS2	134829	chr6	123317116
CLYBL	171425	chr13	100258923
CMAS	55907	chr12	22199108
CMC1	152100	chr3	28283075
CMKLR1	1240	chr12	108733118
CMPK1	51727	chr1	47799469
CMPK2	129607	chr2	7005950
CMTM2	146225	chr16	66613351
CMTM4	146223	chr16	66730610
CMTR1	23070	chr6	37400995
CMYA5	202333	chr5	78985700
CNBP	7555	chr3	128902765
CNDP2	55748	chr18	72163443
CNEP1R1	255919	chr16	50059117
CNIH1	10175	chr14	54908149
CNIH2	254263	chr11	66045661
CNIH3	149111	chr1	224803995
CNIH4	29097	chr1	224544552
CNKSR3	154043	chr6	154831793
CNN1	1264	chr19	11649532
CNN2	1265	chr19	1026580
CNN3	1266	chr1	95392834
CNNM2	54805	chr10	104678050
CNNM3	26505	chr2	97481982
CNNM4	26504	chr2	97426639
CNOT1	23019	chr16	58663790
CNOT10	25904	chr3	32726637
CNOT2	4848	chr12	70636774
CNOT3	4849	chr19	54641444
CNOT4	4850	chr7	135194875
CNOT6	57472	chr5	179921412
CNOT8	9337	chr5	154238185
CNP	1267	chr17	40118759
CNPY1	285888	chr7	155326557
CNPY3	10695	chr6	42896930
CNR1	1268	chr6	88875634
CNRIP1	25927	chr2	68547183
CNTLN	54875	chr9	17134980
CNTN1	1272	chr12	41086264
CNTN2	6900	chr1	205012325
CNTN5	53942	chr11	98891706
CNTNAP2	26047	chr7	145813451
CNTNAP5	129684	chr2	124782864
COA1	55744	chr7	43769140
COA6	388753	chr1	234509214
COASY	80347	chr17	40714152
COBL	23242	chr7	51384515
COBLL1	22837	chr2	165697928
COCH	1690	chr14	31343720
COG2	22796	chr1	230778235
COG3	83548	chr13	46039033
COG6	57511	chr13	40229764
COG7	91949	chr16	23464501
COIL	8161	chr17	55038415
COL11A1	1301	chr1	103574052
COL11A2	1302	chr6	33160276
COL12A1	1303	chr6	75915767
COL13A1	1305	chr10	71561687
COL14A1	7373	chr8	121137347
COL15A1	1306	chr9	101705995
COL19A1	1310	chr6	70576463
COL1A1	1277	chr17	48278993
COL21A1	81578	chr6	56112544
COL22A1	169044	chr8	139926249
COL23A1	91522	chr5	178017556
COL25A1	84570	chr4	110223813
COL26A1	136227	chr7	101006101
COL27A1	85301	chr9	116917840
COL2A1	1280	chr12	48398269
COL5A3	50509	chr19	10121147
COL6A5	256076	chr3	130064359
COL7A1	1294	chr3	48632700
COL9A2	1298	chr1	40783060
COL9A3	1299	chr20	61448414
COLGALT1	79709	chr19	17666403
COLGALT2	23127	chr1	184006863
COMMD1	150684	chr2	62132782
COMMD10	51397	chr5	115420688
COMMD2	51122	chr3	149470286
COMMD4	54939	chr15	75628361
COMMD6	170622	chr13	76111980
COMMD8	54951	chr4	47465736
COMMD9	29099	chr11	36310999
COMP	1311	chr19	18902123
COMTD1	118881	chr10	76995788
COPB1	1315	chr11	14521441
COPB2	9276	chr3	139108574
COPG1	22820	chr3	128968449
COPRS	55352	chr17	30186356
COPS3	8533	chr17	17184607
COPS4	51138	chr4	83956243
COPS5	10987	chr8	67974571
COPS6	10980	chr7	99686577
COPS7B	64708	chr2	232651124
COPS8	10920	chr2	237993955
COPZ1	22818	chr12	54718893
COQ10B	80219	chr2	198318147
COQ2	27235	chr4	84206067
COQ5	84274	chr12	120966985
COQ7	10229	chr16	19078921
CORIN	10699	chr4	47840123
CORO1A	11151	chr16	30194835
CORO1C	23603	chr12	109125372
CORO2B	10391	chr15	68871308
CORO7	79585	chr16	4466665
COTL1	23406	chr16	84651683
COX10	1352	chr17	13972813
COX14	84987	chr12	50505865
COX16	51241	chr14	70826448
COX17	10063	chr3	119396301
COX18	285521	chr4	73935472
COX19	90639	chr7	1015235
COX20	116228	chr1	244998624
COX5A	9377	chr15	75230509
COX5B	1329	chr2	98262503
COX6A1	1337	chr12	120875893
COX6B1	1340	chr19	36139125
COX6B2	125965	chr19	55866182
COX6C	1345	chr8	100905935
COX7A2	1347	chr6	75953725
COX7A2L	9167	chr2	42588356
COX7C	1350	chr5	85913721
COX8A	1351	chr11	63742079
CPE	1363	chr4	166300094
CPEB1	64506	chr15	83316728
CPEB2	132864	chr4	15005522
CPEB4	80315	chr5	173315283
CPLX2	10814	chr5	175223313
CPLX3	594855	chr15	75118888
CPNE3	8895	chr8	87526656
CPNE4	131034	chr3	131754286
CPNE7	27132	chr16	89642176
CPNE8	144402	chr12	39299433
CPOX	1371	chr3	98312567
CPPED1	55313	chr16	12897874
CPQ	10404	chr8	97657455
CPSF1	29894	chr8	145634733
CPSF6	11052	chr12	69633317
CPT1A	1374	chr11	68609399
CPT1C	126129	chr19	50194155
CPT2	1376	chr1	53662101
CPVL	54504	chr7	29186153
CPXM1	56265	chr20	2781283
CPZ	8532	chr4	8594387
CR1L	1379	chr1	207818458
CR2	1380	chr1	207627575
CRABP1	1381	chr15	78632666
CRABP2	1382	chr1	156675393
CRADD	8738	chr12	94071151
CRAMP1L	57585	chr16	1664641
CRB3	92359	chr19	6464290
CRBN	51185	chr3	3221394
CRCP	27297	chr7	65579592
CREB1	1385	chr2	208394461
CREB3L1	90993	chr11	46299212
CREB3L2	64764	chr7	137686813
CREBL2	1389	chr12	12764761
CREBZF	58487	chr11	85376146
CREG1	8804	chr1	167523004
CREG2	200407	chr2	102004057
CRELD1	78987	chr3	9975506
CRHR2	1395	chr7	30722314
CRIP1	1396	chr14	105953204
CRIP3	401262	chr6	43276535
CRISPLD1	83690	chr8	75896750
CRISPLD2	83716	chr16	84853590
CRKL	1399	chr22	21271714
CRLF1	9244	chr19	18717660
CRLF3	51379	chr17	29151794
CRMP1	1400	chr4	5894785
CROCC	9696	chr1	NA
CRTAC1	55118	chr10	99790585
CRTAP	10491	chr3	33155471
CRTC1	23373	chr19	18794487
CRTC2	200186	chr1	153931101
CRY1	1407	chr12	107487607
CRYBA2	1412	chr2	219858143
CRYGN	155051	chr7	151137130
CRYL1	51084	chr13	21099996
CS	1431	chr12	56694176
CSE1L	1434	chr20	47662783
CSF1	1435	chr1	110453128
CSGALNACT2	55454	chr10	43633934
CSK	1445	chr15	75074398
CSMD1	64478	chr8	4852494
CSMD3	114788	chr8	114449328
CSNK1A1	1452	chr5	148931115
CSNK1D	1453	chr17	80231607
CSNK1G1	53944	chr15	64648386
CSNK1G3	1456	chr5	122847793
CSNK2A1	1457	chr20	524465
CSPG4	1464	chr15	76005189
CSPG5	10675	chr3	47620359
CSPP1	79848	chr8	67976603
CSRNP1	64651	chr3	39195066
CSRNP2	81566	chr12	51477447
CSRP2	1466	chr12	77272840
CST3	1471	chr20	23618582
CST6	1474	chr11	65779312
CSTB	1476	chr21	45196326
CSTF3	1479	chr11	33183077
CTBS	1486	chr1	85040163
CTCF	10664	chr16	67596310
CTDSP2	10106	chr12	58240522
CTDSPL2	51496	chr15	44719432
CTF1	1489	chr16	30907928
CTGF	1490	chr6	132272513
CTH	1491	chr1	70876901
CTHRC1	115908	chr8	104383743
CTIF	9811	chr18	46065417
CTNNA2	1496	chr2	79740126
CTNNAL1	8727	chr9	111775809
CTNNB1	1499	chr3	41240925
CTNNBL1	56259	chr20	36322357
CTNND2	1501	chr5	11904092
CTPS1	1503	chr1	41445007
CTR9	9646	chr11	10772534
CTSC	1075	chr11	88070955
CTSF	8722	chr11	66336067
CTSO	1519	chr4	156875069
CTSV	1515	chr9	99801592
CTTN	2017	chr11	70244510
CTTNBP2NL	55917	chr1	112938803
CTU1	90353	chr19	51611627
CTXN1	404217	chr19	7991051
CTXN2	399697	chr15	48483736
CUEDC2	79004	chr10	104192418
CUL2	8453	chr10	35379294
CUL9	23113	chr6	43149913
CUTA	51596	chr6	33386094
CUX1	1523	chr7	101459285
CWC22	57703	chr2	180871780
CWC25	54883	chr17	36981734
CWF19L1	55280	chr10	102027437
CWF19L2	143884	chr11	107328570
CWH43	80157	chr4	48988264
CXADR	1525	chr21	18885364
CXCL1	2919	chr4	74735110
CXCL12	6387	chr10	44880545
CXCL14	9547	chr5	134914969
CXCL2	2920	chr4	74965010
CXCL3	2921	chr4	74904524
CXCL5	6374	chr4	74864496
CXCR4	7852	chr2	136875735
CXorf22	170063	chrX	35937851
CXorf38	159013	chrX	40506806
CXXC4	80319	chr4	105416051
CXXC5	51523	chr5	139028246
CYB561D1	284613	chr1	110036674
CYB5A	1528	chr18	71959251
CYB5B	80777	chr16	69458428
CYB5R1	51706	chr1	202936408
CYB5R3	1727	chr22	43045574
CYB5R4	51167	chr6	84569362
CYBA	1535	chr16	88717560
CYBRD1	79901	chr2	172378757
CYC1	1537	chr8	145149930
CYCS	54205	chr7	25164980
CYFIP1	23191	chr15	22892683
CYFIP2	26999	chr5	156693089
CYGB	114757	chr17	74533987
CYLD	1540	chr16	50775961
CYP1A1	1543	chr15	75017951
CYP1B1	1545	chr2	38303323
CYP24A1	1591	chr20	52790512
CYP26B1	56603	chr2	72374991
CYP27A1	1593	chr2	219646472
CYP2J2	1573	chr1	60392462
CYP2R1	120227	chr11	14913798
CYP2S1	29785	chr19	41698954
CYP2U1	113612	chr4	108852525
CYP46A1	10858	chr14	100150651
CYP4F22	126410	chr19	15619304
CYP4V2	285440	chr4	187112674
CYP4X1	260293	chr1	47489240
CYP7B1	9420	chr8	65711318
CYR61	3491	chr1	86046444
CYS1	192668	chr2	10220538
CYSTM1	84418	chr5	139554741
CYTH2	9266	chr19	48972289
CYTH3	9265	chr7	6312275
CYYR1	116159	chr21	27945603
D2HGDH	728294	chr2	242673994
DAAM1	23002	chr14	59655364
DAB1	1600	chr1	59012406
DAB2	1601	chr5	39425335
DACH1	1602	chr13	72441330
DACT2	168002	chr6	168720434
DACT3	147906	chr19	47164395
DAD1	1603	chr14	23058175
DAG1	1605	chr3	49507565
DAGLA	747	chr11	61447905
DAGLB	221955	chr7	6487643
DAPK1	1612	chr9	90112750
DARS	1615	chr2	136743454
DAW1	164781	chr2	228736323
DAXX	1616	chr6	33290793
DAZAP2	9802	chr12	51632508
DBF4B	80174	chr17	42785976
DBNL	28988	chr7	44084239
DBR1	51163	chr3	137893791
DBT	1629	chr1	100715390
DBX1	120237	chr11	20182159
DBX2	440097	chr12	45444882
DCAF10	79269	chr9	37800551
DCAF12	25853	chr9	34126771
DCAF5	8816	chr14	69619867
DCAF7	10238	chr17	61627822
DCAF8	50717	chr1	160232321
DCBLD2	131566	chr3	98620533
DCC	1630	chr18	49866542
DCHS1	8642	chr11	6677085
DCHS2	54798	chr4	155412868
DCK	1633	chr4	71859156
DCLK1	9201	chr13	36705443
DCLK2	166614	chr4	151000141
DCLRE1C	64421	chr10	14996094
DCP1A	55802	chr3	53381637
DCP1B	196513	chr12	2113701
DCP2	167227	chr5	112312399
DCTD	1635	chr4	183838747
DCTN2	10540	chr12	57941007
DCTN3	11258	chr9	34620520
DCTN6	10671	chr8	30013813
DCTPP1	79077	chr16	30441396
DCUN1D4	23142	chr4	52709166
DCUN1D5	84259	chr11	102962944
DCXR	51181	chr17	79995608
DDA1	79016	chr19	17420327
DDAH2	23564	chr6	31698040
DDHD1	80821	chr14	53620000
DDI2	84301	chr1	15943995
DDIT3	1649	chr12	57914300
DDIT4	54541	chr10	74033678
DDIT4L	115265	chr4	101111625
DDN	23109	chr12	49393092
DDOST	1650	chr1	20988037
DDRGK1	65992	chr20	3185331
DDX1	1653	chr2	15731745
DDX10	1662	chr11	108535752
DDX11	1663	chr12	31226779
DDX12P	440081	chr12	9600825
DDX17	10521	chr22	38902342
DDX18	8886	chr2	118572226
DDX19A	55308	chr16	70380732
DDX21	9188	chr10	70715884
DDX23	9416	chr12	49245946
DDX27	55661	chr20	47835832
DDX39A	10212	chr19	14530195
DDX3X	1654	chrX	41192601
DDX41	51428	chr5	176943962
DDX46	9879	chr5	134094461
DDX47	51202	chr12	12966250
DDX50	79009	chr10	70661034
DDX52	11056	chr17	36003493
DDX55	57696	chr12	124086624
DDX58	23586	chr9	32526322
DDX59	83479	chr1	200639097
DDX6	1656	chr11	118661858
DDX60	55601	chr4	169239958
DDX60L	91351	chr4	169401665
DECR1	1666	chr8	91013633
DECR2	26063	chr16	451826
DEDD2	162989	chr19	42721909
DEF8	54849	chr16	90015105
DEGS2	123099	chr14	100625932
DEK	7913	chr6	18264772
DENND1A	57706	chr9	126692431
DENND1B	163486	chr1	197744763
DENND2C	163259	chr1	115212732
DENND3	22898	chr8	142138711
DENND4A	10260	chr15	66084631
DENND4B	9909	chr1	153919172
DENND5A	23258	chr11	9286937
DENND5B	160518	chr12	31744031
DENND6A	201627	chr3	57678816
DENR	8562	chr12	123237321
DEPDC1	55635	chr1	68962904
DEPDC1B	55789	chr5	59996017
DEPTOR	64798	chr8	120885957
DERA	51071	chr12	16064106
DERL1	79139	chr8	124054663
DERL3	91319	chr22	24181199
DESI2	51029	chr1	244816237
DET1	55070	chr15	89089906
DEXI	28955	chr16	11036317
DFFA	1676	chr1	10532583
DGAT1	8694	chr8	145550573
DGAT2	84649	chr11	75479576
DGCR14	8220	chr22	19132197
DGCR2	9993	chr22	19109967
DGCR5	26220	chr22	18958027
DGCR6	8214	chr22	18893736
DGCR6L	85359	chr22	20307603
DGKD	8527	chr2	234263153
DGKE	8526	chr17	54911460
DGKG	1608	chr3	186080026
DGKH	160851	chr13	42622889
DGKI	9162	chr7	137531838
DGKQ	1609	chr4	967344
DGKZ	8525	chr11	46354455
DGUOK	1716	chr2	74153953
DHCR24	1718	chr1	55352891
DHDDS	79947	chr1	26758773
DHDH	27294	chr19	49436939
DHH	50846	chr12	49488602
DHODH	1723	chr16	72042487
DHPS	1725	chr19	12792716
DHRS11	79154	chr17	34948228
DHRS12	79758	chr13	52378293
DHRS13	147015	chr17	27230089
DHRS3	9249	chr1	12677737
DHRS4L1	728635	chr14	24505662
DHRS4L2	317749	chr14	24458027
DHRS7	51635	chr14	60632147
DHRS7B	25979	chr17	21030260
DHTKD1	55526	chr10	12110971
DHX15	1665	chr4	24586173
DHX16	8449	chr6	30640814
DHX30	22907	chr3	47844399
DHX33	56919	chr17	5372236
DHX34	9704	chr19	47852538
DHX35	60625	chr20	37590942
DHX36	170506	chr3	154042286
DHX37	57647	chr12	125473668
DHX40	79665	chr17	57642886
DHX8	1659	chr17	41561331
DHX9	1660	chr1	182808504
DIAPH1	1729	chr5	140998622
DIAPH2	1730	chrX	95939662
DIAPH3	81624	chr13	60738121
DIEXF	27042	chr1	210001352
DIMT1	27292	chr5	61699766
DIP2A	23181	chr21	47878812
DIP2B	57609	chr12	50898768
DIRAS2	54769	chr9	93405386
DIRC3	729582	chr2	218621316
DIS3L2	129563	chr2	232826293
DISP2	85455	chr15	40650436
DIXDC1	85458	chr11	111807927
DKFZp779M0652	374387	chr11	NA
DKK1	22943	chr10	54074056
DLAT	1737	chr11	111895538
DLD	1738	chr7	107531415
DLEU2	8847	chr13	50699677
DLG1	1739	chr3	197025502
DLGAP5	9787	chr14	55658396
DLL1	28514	chr6	170599561
DLL3	10683	chr19	39989535
DLL4	54567	chr15	41221538
DLST	1743	chr14	75348594
DLX1	1745	chr2	172950264
DLX2	1746	chr2	172967628
DLX3	1747	chr17	48072588
DLX4	1748	chr17	48046334
DLX5	1749	chr7	96654139
DMAP1	55929	chr1	44679127
DMRT1	1761	chr9	841690
DMRT3	58524	chr9	976964
DMRTA2	63950	chr1	50889172
DMWD	1762	chr19	46296060
DMXL1	1657	chr5	118406900
DMXL2	23312	chr15	51915030
DNAAF2	55172	chr14	50101948
DNAAF3	352909	chr19	55678090
DNAH10	196385	chr12	124247042
DNAH11	8701	chr7	21582833
DNAH12	201625	chr3	NA
DNAH6	1768	chr2	84743579
DNAH7	56171	chr2	196933536
DNAH9	1770	chr17	11501748
DNAJA1	3301	chr9	33025209
DNAJA2	10294	chr16	47007699
DNAJA3	9093	chr16	4475806
DNAJB1	3337	chr19	14629232
DNAJB12	54788	chr10	74114988
DNAJB14	79982	chr4	100867883
DNAJB2	3300	chr2	220143989
DNAJB4	11080	chr1	78470538
DNAJB6	10049	chr7	157129660
DNAJC1	64215	chr10	22292698
DNAJC10	54431	chr2	183580768
DNAJC11	55735	chr1	6761984
DNAJC12	56521	chr10	69597924
DNAJC13	23317	chr3	132136370
DNAJC14	85406	chr12	56223420
DNAJC16	23341	chr1	15853308
DNAJC18	202052	chr5	138775215
DNAJC19	131118	chr3	180707562
DNAJC21	134218	chr5	34929698
DNAJC22	79962	chr12	49740821
DNAJC27	51277	chr2	25194931
DNAJC3	5611	chr13	96329393
DNAJC4	3338	chr11	63997750
DNAJC6	9829	chr1	65730377
DNAJC8	22826	chr1	28559536
DNAJC9	23234	chr10	75008026
DNAL1	83544	chr14	74111578
DNAL4	10126	chr22	39190203
DNALI1	7802	chr1	38022520
DNASE2	1777	chr19	12992282
DNER	92737	chr2	230579274
DNLZ	728489	chr9	139258241
DNM1L	10059	chr12	32832134
DNM3	26052	chr1	171810638
DNMT1	1786	chr19	10305811
DNMT3B	1789	chr20	31350191
DNPEP	23549	chr2	220252737
DNPH1	10591	chr6	43197222
DNTTIP2	30836	chr1	94344762
DOC2B	8447	chr17	NA
DOCK1	1793	chr10	NA
DOCK10	55619	chr2	225907162
DOCK2	1794	chr5	169064251
DOK4	55715	chr16	57520407
DOK5	55816	chr20	53092257
DOK6	220164	chr18	67068291
DOK7	285489	chr4	3465038
DOLPP1	57171	chr9	131843379
DONSON	29980	chr21	34961014
DOPEY1	23033	chr6	83777385
DPAGT1	1798	chr11	118972852
DPF2	5977	chr11	65101225
DPF3	8110	chr14	73360824
DPH1	1801	chr17	1933404
DPH2	1802	chr1	44435672
DPH5	51611	chr1	101491371
DPH6	89978	chr15	35838394
DPH7	92715	chr9	140473387
DPM3	54344	chr1	155113071
DPP3	10072	chr11	66247902
DPP6	1804	chr7	153584182
DPP9	91039	chr19	4723875
DPY19L1	23333	chr7	35077653
DPY19L2	283417	chr12	64062629
DPY19L2P4	442523	chr7	89748714
DPY19L3	147991	chr19	32896786
DPY19L4	286148	chr8	95731931
DPY30	84661	chr2	32264881
DPYD	1806	chr1	98386605
DPYSL2	1808	chr8	26435359
DPYSL3	1809	chr5	146833522
DPYSL4	10570	chr10	134000404
DPYSL5	56896	chr2	27070969
DR1	1810	chr1	93811445
DRC1	92749	chr2	26624784
DRD1	1812	chr5	174871211
DRD5	1816	chr4	9783304
DRG1	4733	chr22	31795509
DRG2	1819	chr17	17991200
DSC2	1824	chr18	28682378
DSC3	1825	chr18	28622781
DSCAM	1826	chr21	42219065
DSCAML1	57453	chr11	117667976
DSCC1	79075	chr8	120868250
DSCR3	10311	chr21	38639833
DSG2	1829	chr18	29078006
DSN1	79980	chr20	35402221
DSP	1832	chr6	7541808
DSTN	11034	chr20	17550508
DSTYK	25778	chr1	205180694
DTD1	92675	chr20	18568537
DTD2	112487	chr14	31926716
DTNA	1837	chr18	32073254
DTNBP1	84062	chr6	15663289
DTWD2	285605	chr5	118324240
DTX3	196403	chr12	57998604
DTX4	23220	chr11	58939965
DTYMK	1841	chr2	242626406
DUS1L	64118	chr17	80023763
DUS3L	56931	chr19	5791249
DUSP1	1843	chr5	172198198
DUSP10	11221	chr1	221915518
DUSP11	8446	chr2	74007284
DUSP12	11266	chr1	161719548
DUSP14	11072	chr17	35849937
DUSP16	80824	chr12	12715317
DUSP18	150290	chr22	31063877
DUSP19	142679	chr2	183943287
DUSP2	1844	chr2	96811179
DUSP23	54935	chr1	159750722
DUSP26	78986	chr8	33457496
DUSP4	1846	chr8	29208185
DUSP5	1847	chr10	112257596
DUSP6	1848	chr12	89746274
DUSP7	1849	chr3	52090566
DVL2	1856	chr17	7137864
DYM	54808	chr18	46987172
DYNC1H1	1778	chr14	102430865
DYNC1I1	1780	chr7	95401818
DYNC1I2	1781	chr2	172543919
DYNC1LI1	51143	chr3	32612366
DYNC1LI2	1783	chr16	66785701
DYNC2H1	79659	chr11	102980160
DYNC2LI1	51626	chr2	44001178
DYNLRB1	83658	chr20	33104214
DYNLRB2	83657	chr16	80574854
DYNLT1	6993	chr6	159065771
DYRK1A	1859	chr21	38739879
DYRK1B	9149	chr19	40324841
DYSF	8291	chr2	71680852
DZIP1	22873	chr13	96296957
DZIP1L	199221	chr3	137834453
E2F1	1869	chr20	32274210
E2F2	1870	chr1	23857712
E2F3	1871	chr6	20402137
E2F4	1874	chr16	67226072
E2F5	1875	chr8	86089460
E2F6	1876	chr2	11606303
E2F7	144455	chr12	77459360
E2F8	79733	chr11	19262498
E4F1	1877	chr16	2273567
EBI3	10148	chr19	4229495
EBPL	84650	chr13	50265611
ECEL1P2	347694	chr2	233251754
ECH1	1891	chr19	39322481
ECHDC2	55268	chr1	53387457
ECHDC3	79746	chr10	11784365
[truncated: 6,361 more rows]

## Sheet: cm_GB
Gene Symbol	Entrez ID	chromosome	start(hg19)	end(hg19)
A2M	2	chr12	9220260	9268825
A2ML1	144568	chr12	8975068	9039597
A4GALT	53947	chr22	43088127	43117304
AACS	65985	chr12	125549925	125627879
AADAC	13	chr3	151531825	151546276
AAGAB	79719	chr15	67493371	67547533
AAMP	14	chr2	219128846	219134980
AANAT	15	chr17	74449433	74466199
AAR2	25980	chr20	34824381	34858840
AARS	16	chr16	70286198	70323446
AASDH	132949	chr4	57204453	57253674
AASS	10157	chr7	121715701	121784334
AATK-AS1	388428	chr17	79139307	79156964
ABCA1	19	chr9	107543283	107690518
ABCA13	154664	chr7	48211055	48687092
ABCA2	20	chr9	139901679	139923374
ABCA8	10351	chr17	66863433	66951533
ABCB9	23457	chr12	123405498	123466196
ABCC1	4363	chr16	16043434	16236931
ABCC11	85320	chr16	48200821	48281479
ABCC5	10057	chr3	183637722	183735803
ABCC6P1	653190	chr16	18582484	18609650
ABCC9	10060	chr12	21950335	22094336
ABCG8	64241	chr2	44066103	44105605
ABHD13	84945	chr13	108870727	108886603
ABHD17B	51104	chr9	74477368	74525847
ABLIM2	84448	chr4	7967037	8160559
ABRACL	58527	chr6	139349819	139364439
ABTB1	80325	chr3	127391778	127399763
ACAD10	80724	chr12	112123860	112194911
ACAD11	84129	chr3	132276982	132379567
ACAD8	27034	chr11	134123389	134135749
ACAN	176	chr15	89346674	89418585
ACBD4	79777	chr17	43209967	43221548
ACCSL	390110	chr11	44069531	44081527
ACKR2	1238	chr3	42846244	42929466
ACKR3	57007	chr2	237476430	237491001
ACLY	47	chr17	40023161	40086795
ACMSD	130013	chr2	135596117	135659604
ACOT6	641372	chr14	74077649	74086592
ACP5	54	chr19	11685475	11689823
ACSF3	197322	chr16	89154783	89222254
ACSL3	2181	chr2	223725652	223809357
ACTN2	88	chr1	236849754	236927931
ACTR1B	10120	chr2	98272426	98280570
ACTR3C	653857	chr7	149941005	150020814
ACY1	95	chr3	52017356	52023213
ACYP1	97	chr14	75519924	75536186
ADAL	161823	chr15	43622872	43646753
ADAM18	8749	chr8	39442008	39587583
ADAM28	10863	chr8	24151553	24216531
ADAM29	11086	chr4	175750819	175899331
ADAM8	101	chr10	135075907	135090372
ADAM9	8754	chr8	38854388	38962663
ADAMDEC1	27299	chr8	24241798	24263526
ADAMTS16	170690	chr5	5140443	5320417
ADAMTSL3	57188	chr15	84322838	84708594
ADAMTSL4	54507	chr1	150521845	150533413
ADAR	103	chr1	154554538	154600475
ADARB1	104	chr21	46493768	46646475
ADARB2	105	chr10	1223258	1779670
ADAT2	134637	chr6	143743969	143771810
ADCK1	57143	chr14	78266426	78401355
ADCK2	90956	chr7	140372953	140396061
ADCY10P1	221442	chr6	41068761	41108573
ADD1	118	chr4	2845584	2931803
ADD2	119	chr2	70834750	70995357
ADD3	120	chr10	111756126	111895323
ADH6	130	chr4	100123795	100140694
ADI1	55256	chr2	3501132	3523507
ADIPOQ	9370	chr3	186560479	186576252
ADIPOR1	51094	chr1	202909951	202927700
ADNP	23394	chr20	49505456	49547777
ADORA1	134	chr1	203059782	203136533
ADPRH	141	chr3	119298115	119308792
ADPRHL1	113622	chr13	114076255	114107839
ADPRM	56985	chr17	10600911	10614550
ADTRP	84830	chr6	11712287	11807279
AEN	64782	chr15	89164527	89175513
AFAP1-AS1	84740	chr4	7755817	7780655
AFF4	27125	chr5	132211071	132299326
AFG3L1P	172	chr16	90038994	90068569
AGBL1	123624	chr15	86685227	87572283
AGBL3	340351	chr7	134671259	134832715
AGBL5	60509	chr2	27265232	27293490
AGL	178	chr1	100315640	100389579
AGPAT1	10554	chr6	32135989	32145873
AGPAT4	56895	chr6	161551011	161695093
AGR2	10551	chr7	16831435	16873057
AGR3	155465	chr7	16899029	16921611
AGT	183	chr1	230838269	230850043
AGTR1	185	chr3	148415571	148460795
AGXT	189	chr2	241807896	241819919
AHCY	191	chr20	32868074	32899608
AHDC1	27245	chr1	27860546	27930942
AHSA1	10598	chr14	77924213	77935817
AHSA2	130872	chr2	61404553	61418338
AICDA	57379	chr12	8754762	8765467
AIFM2	84883	chr10	71857979	71892690
AIMP2	7965	chr7	6048876	6063465
AIPL1	23746	chr17	6297013	6338519
AK9	221264	chr6	109814059	110012420
AKAP1	8165	chr17	55162453	55198710
AKAP12	9590	chr6	151561134	151679692
AKAP14	158798	chrX	119029800	119054679
AKAP3	10566	chr12	4724674	4758213
AKR1C1	1645	chr10	5005445	5149714
AKR7A3	22977	chr1	19609052	19615744
AKT1	207	chr14	105235686	105262088
AKT2	208	chr19	40736224	40791443
AKTIP	64400	chr16	53524952	53538323
ALAD	210	chr9	116148597	116163613
ALDH1L1	10840	chr3	125822405	125916837
ALDH3B2	222	chr11	67429633	67448671
ALDH6A1	4329	chr14	74523553	74551196
ALDOC	230	chr17	26900133	26904282
ALG11	440138	chr13	52586534	52603800
ALG1L	200810	chr3	125648118	125655882
ALG3	10195	chr3	183960089	183967336
ALG6	29929	chr1	63833261	63904233
ALKBH1	8846	chr14	78138747	78174363
ALKBH2	121642	chr12	109525993	109531436
ALKBH3	221120	chr11	43902361	43941816
ALKBH4	54784	chr7	102096685	102105323
ALLC	55821	chr2	3705785	3750261
ALYREF	10189	chr17	79845720	79849462
AMBP	259	chr9	116822407	116840752
AMER1	139285	chrX	63404997	63425624
AMER3	205147	chr2	131513008	131525707
AMIGO1	57463	chr1	110046797	110052360
AMMECR1L	83607	chr2	128619204	128643496
AMPD1	270	chr1	115215719	115238239
AMTN	401138	chr4	71384257	71398459
AMY2A	279	chr1	104159433	104168402
ANAPC11	51529	chr17	79848666	79858867
ANAPC13	25847	chr3	134196548	134205558
ANAPC2	29882	chr9	140069236	140083001
ANAPC5	51433	chr12	121746048	121837699
ANGPTL5	253935	chr11	101761405	101787253
ANK3	288	chr10	61786056	62493248
ANKAR	150709	chr2	190539016	190625919
ANKHD1-EIF4EBP3	404734	chr5	139781493	139929154
ANKLE2	23141	chr12	133302089	133338474
ANKRD10	55608	chr13	111530887	111567416
ANKRD11	29123	chr16	89334035	89556969
ANKRD27	84079	chr19	33087913	33167503
ANKRD30BL	554226	chr2	132905164	133015542
ANKRD34B	340120	chr5	79852574	79866307
ANKRD34C	390616	chr15	79585627	79590577
ANKRD46	157567	chr8	101521980	101572012
ANKRD49	54851	chr11	94226795	94232749
ANKRD50	57182	chr4	125585207	125633887
ANKRD55	79722	chr5	55395505	55529186
ANKRD7	56311	chr7	117854727	117882785
ANKRD9	122416	chr14	102968097	102976136
ANKS3	124401	chr16	4746511	4784379
ANKZF1	55139	chr2	220094479	220101391
ANLN	54443	chr7	36429415	36493400
ANO10	55129	chr3	43396351	43733086
ANO6	196527	chr12	45609770	45834187
ANO9	338440	chr11	417933	442011
ANXA1	301	chr9	75766673	75785309
AOC1	26	chr7	150521715	150558592
AOC4P	90586	chr17	41017939	41026386
AOX2P	344454	chr2	201560640	201658962
AP1G1	164	chr16	71762903	71843104
AP1S2	8905	chrX	15843929	15873137
AP2A2	161	chr11	924894	1012245
AP2B1	163	chr17	33905065	34053428
AP2M1	1173	chr3	183892477	183901879
AP3D1	8943	chr19	2100987	2164464
AP3S1	1176	chr5	115177178	115249778
AP4M1	9179	chr7	99699172	99707968
AP4S1	11154	chr14	31494312	31565656
AP5S1	55317	chr20	3801171	3809484
APBA1	320	chr9	72042446	72287222
APBA3	9546	chr19	3750817	3761697
APBB3	10307	chr5	139937853	139973337
APCS	325	chr1	159557615	159558655
APEX1	328	chr14	20923350	20925931
APLF	200558	chr2	68694693	68882994
APOA4	337	chr11	116691416	116694022
APOBEC1	339	chr12	7801996	7818499
APOBR	55911	chr16	28505970	28510291
APOD	347	chr3	195295573	195311076
APOF	319	chr12	56754353	56756607
APOH	350	chr17	64208151	64252643
APOL6	80830	chr22	36044442	36064456
APOM	55937	chr6	31620193	31625987
APOOP5	644649	chr16	59743897	59788930
APOPT1	84334	chr14	104029299	104073860
AQP10	89872	chr1	154293566	154297801
AQP8	343	chr16	25227052	25240261
AR	367	chrX	66763874	66950461
ARAF	369	chrX	47420499	47431319
ARAP3	64411	chr5	141032968	141061788
AREG	374	chr4	75310851	75320726
AREL1	9870	chr14	75120140	75179818
ARF1	375	chr1	228270361	228286913
ARF3	377	chr12	49329506	49351334
ARFGAP1	55738	chr20	61904137	61921145
ARFIP2	23647	chr11	6495913	6502709
ARHGAP11A	9824	chr15	32907345	32932150
ARHGAP12	94134	chr10	32094332	32217804
ARHGAP24	83478	chr4	86396267	86923823
ARHGAP25	9938	chr2	68906733	69053965
ARHGAP32	9743	chr11	128834955	129149219
ARHGAP39	80728	chr8	145754563	145831201
ARHGAP5	394	chr14	32545320	32628934
ARHGEF10	9639	chr8	1772142	1906807
ARHGEF10L	55160	chr1	17866330	18024369
ARHGEF18	23370	chr19	7459999	7537363
ARHGEF33	100271715	chr2	39117021	39202590
ARHGEF7	8874	chr13	111766906	111958084
ARL11	115761	chr13	50202435	50208008
ARL5A	26225	chr2	152645498	152685006
ARMC10	83787	chr7	102715328	102740211
ARMC3	219681	chr10	23216953	23327452
ARMC5	79798	chr16	31469401	31478487
ARMC6	93436	chr19	19144384	19171120
ARMC8	25852	chr3	137906090	138017231
ARMC9	80210	chr2	232063260	232239548
ARMCX1	51309	chrX	100805514	100809683
ARMCX2	9823	chrX	100910267	100914876
ARMCX3	51566	chrX	100877787	100882833
ARNTL	406	chr11	13298199	13408813
ARPC1A	10552	chr7	98923521	98985787
ARRDC3	57561	chr5	90664541	90679176
ARSA	410	chr22	51061182	51066601
ARSD	414	chrX	2822011	2847392
ARSE	415	chrX	2852673	2886351
ARSH	347527	chrX	2924654	2951612
ARSI	340075	chr5	149675906	149718870
ASB11	140456	chrX	15299819	15333778
ASB12	142689	chrX	63444076	63450511
ASB14	142686	chr3	57302375	57326710
ASB15	142685	chr7	123207064	123279535
ASB8	140461	chr12	48541571	48574996
ASB9	140462	chrX	15253410	15288589
ASCC1	51008	chr10	73855790	73976892
ASCC3	10973	chr6	100956070	101329248
ASCL3	56676	chr11	8959126	8959758
ASH2L	9070	chr8	37962760	38001594
ASNSD1	54529	chr2	190526111	190535557
ASPA	443	chr17	3375668	3406713
ASPHD2	57168	chr22	26825239	26840981
ASTE1	28990	chr3	130732719	130746493
ASTL	431705	chr2	96789589	96804175
ASZ1	136991	chr7	117003276	117068177
ATAD1	84896	chr10	89511269	89601100
ATAD3A	55210	chr1	1447531	1470067
ATAD3B	83858	chr1	1407149	1433228
ATF3	467	chr1	212738676	212794119
ATF6	22926	chr1	161736084	161933860
ATG2A	23130	chr11	64662018	64684720
ATG5	9474	chr6	106632351	106773695
ATG9A	79065	chr2	220074494	220094439
ATHL1	80162	chr11	289135	296107
ATP10A	57194	chr15	25922420	26110319
ATP13A1	57130	chr19	19756007	19774502
ATP13A3	79572	chr3	194123401	194219093
ATP1A2	477	chr1	160085549	160113381
ATP1A4	480	chr1	160121360	160156767
ATP2B3	492	chrX	152783134	152848397
ATP2C2	9914	chr16	84402133	84497793
ATP5B	506	chr12	57031959	57039852
ATP5F1	515	chr1	111991486	112005395
ATP5G1	516	chr17	46970127	46973233
ATP5H	10476	chr17	73034958	73043080
ATP6V0E2	155066	chr7	149570057	149577787
ATP6V1C2	245973	chr2	10861775	10925236
ATP6V1D	51382	chr14	67761088	67826982
ATP6V1E2	90423	chr2	46717889	46769696
ATP6V1H	51606	chr8	54628117	54756118
ATP7A	538	chrX	77166153	77305892
ATP9B	374868	chr18	76829285	77138283
ATRIP	84126	chr3	48488114	48507115
ATXN1L	342371	chr16	71879894	71919171
AURKC	6795	chr19	57742170	57746916
AVL9	23080	chr7	32535038	32628333
AVPI1	60370	chr10	99437181	99447080
AWAT1	158833	chrX	69454505	69460477
AXIN1	8312	chr16	337440	402673
NA	4663	NA	NA	NA
B3GALT1	8708	chr2	168725458	168730551
B3GNT2	10678	chr2	62423248	62451866
B3GNT8	374907	chr19	41931264	41934635
B3GNTL1	146712	chr17	80900031	81009686
B4GALNT2	124872	chr17	47209822	47254202
B4GALNT4	338707	chr11	369796	382116
B4GALT2	8704	chr1	44444615	44456842
B4GALT3	8703	chr1	161141100	161147758
B4GALT4	8702	chr3	118930579	118959950
B9D2	80776	chr19	41860326	41870078
BAALC	79870	chr8	104152938	104242533
BAG5	9529	chr14	104022881	104029168
BAG6	7917	chr6	31606805	31620482
BAK1	578	chr6	33540324	33548070
BANP	54971	chr16	87982850	88152028
BASP1	10409	chr5	17065707	17276952
BAZ2B	29994	chr2	160175490	160473203
BBIP1	92482	chr10	112658488	112679032
BBS12	166379	chr4	123653857	123666098
BBS9	27241	chr7	33168856	33645680
BCAR3	8412	chr1	94027343	94312706
BCAR4	400500	chr16	11913686	11922702
BCDIN3D-AS1	100286844	chr12	50222325	50234926
BCL2A1	597	chr15	80253231	80263788
BCL2L11	10018	chr2	111876955	111926024
BCL2L15	440603	chr1	114420790	114430169
BCL6	604	chr3	187439165	187463515
BCLAF1	9774	chr6	136578001	136610989
NA.1	NA	NA	NA	NA
BCS1L	617	chr2	219523487	219528166
BDKRB2	624	chr14	96671016	96710503
BEND2	139105	chrX	18181051	18239003
BEND3	57673	chr6	107386386	107436473
BEND3P3	650623	chr10	81442753	81445192
BGN	633	chrX	152760397	152775012
BIRC7	79444	chr20	61867235	61871859
BIVM	54841	chr13	103451399	103493885
BLZF1	8548	chr1	169337208	169365778
BMP10	27302	chr2	69092613	69098649
BMP15	9210	chrX	50653784	50659607
BMS1	9790	chr10	43278249	43330385
BMX	660	chrX	15482369	15574652
BOD1L1	259282	chr4	13570362	13629347
BOLL	66037	chr2	198591603	198651486
BORA	79866	chr13	73301887	73330336
BPIFB3	359710	chr20	31643230	31661434
BPIFB6	128859	chr20	31619454	31631853
BPTF	2186	chr17	65821640	65980494
BRAP	8315	chr12	112079950	112123790
BRAT1	221927	chr7	2577511	2595361
BRD1	23774	chr22	50166931	50221160
BRD3	8019	chr9	136895427	136933657
BRD9	65980	chr5	850406	892939
BRF1	2972	chr14	105675623	105781926
BRINP1	1620	chr9	121915736	122131745
BRIX1	55299	chr5	34915481	34926101
BRMS1	25855	chr11	66104804	66112596
BRPF1	7862	chr3	9773413	9789702
BRPF3	27154	chr6	36164521	36200567
BRSK1	84446	chr19	55793440	55823901
BSND	7809	chr1	55464606	55476556
BSPH1	100131137	chr19	48471303	48495427
BTBD18	643376	chr11	57510986	57519253
BTBD2	55643	chr19	1985437	2034880
BTBD7	55727	chr14	93703896	93799438
BTG3	10950	chr21	18965971	18985265
BTN2A1	11120	chr6	26458132	26476849
BTNL2	56244	chr6	32361740	32374905
BYSL	705	chr6	41888926	41900784
C10orf120	399814	chr10	124457225	124459338
NA.2	NA	NA	NA	NA
C10orf131	100127889	chr10	97667360	97698480
C10orf2	56652	chr10	102747124	102754158
C10orf71	118461	chr10	50507238	50535532
C11orf1	64776	chr11	111749659	111756699
C11orf16	56673	chr11	8941623	8954553
C11orf24	53838	chr11	68028803	68039469
C11orf42	160298	chr11	6226796	6232362
C11orf54	28970	chr11	93474757	93497915
C11orf57	55216	chr11	111944810	111955874
C11orf73	51501	chr11	86013253	86056973
C11orf74	119710	chr11	36616043	36680840
NA.3	NA	NA	NA	NA
C12orf60	144608	chr12	14956506	15059520
C12orf74	338809	chr12	93096619	93102325
C12orf77	196415	chr12	25146358	25150453
NA.4	NA	NA	NA	NA
C14orf105	55195	chr14	57936019	57960585
C14orf177	283598	chr14	99177950	99184098
C14orf183	196913	chr14	50550369	50559361
C14orf2	9556	chr14	104378625	104394606
C14orf28	122525	chr14	45366498	45376460
NA.5	NA	NA	NA	NA
NA.6	NA	NA	NA	NA
C16orf58	64755	chr16	31500792	31520630
C16orf90	646174	chr16	3543484	3545480
C16orf93	90835	chr16	30768744	30774031
C17orf105	284067	chr17	41857803	41864980
C17orf64	124773	chr17	58469790	58508782
C17orf70	80233	chr17	79506911	79520987
C17orf74	201243	chr17	7328934	7330887
C17orf80	55028	chr17	71228372	71245086
C17orf85	55421	chr17	3705459	3749545
C18orf25	147339	chr18	43753519	43846954
C18orf32	497661	chr18	47003620	47018935
C19orf12	83636	chr19	30189793	30206696
C19orf18	147685	chr19	58469805	58485902
C19orf26	255057	chr19	1228286	1238026
C1orf100	200159	chr1	244515937	244552965
C1orf116	79098	chr1	207191866	207206101
C1orf131	128061	chr1	231359509	231376933
C1orf141	400757	chr1	67557848	67697536
C1orf158	93190	chr1	12806163	12823847
C1orf159	54991	chr1	1017198	1051741
NA.7	NA	NA	NA	NA
C1orf174	339448	chr1	3805689	3816857
C1orf194	127003	chr1	109648573	109656479
C1orf210	149466	chr1	43747554	43751288
C1orf220	400798	chr1	178511887	178518024
C1orf226	400793	chr1	162336698	162356608
NA.8	NA	NA	NA	NA
C1orf86	199990	chr1	2115900	2144159
C1orf87	127795	chr1	60452941	60539442
C1orf94	84970	chr1	34632484	34684732
C1QA	712	chr1	22962999	22966101
C1QB	713	chr1	22979255	22988031
C1QC	714	chr1	22970123	22974603
C1QTNF9	338872	chr13	24881304	24896673
C2	717	chr6	31865562	31913449
C20orf166-AS1	253868	chr20	61141550	61148733
C20orf195	79025	chr20	62179244	62188061
C20orf27	54976	chr20	3734155	3749034
NA.9	NA	NA	NA	NA
C21orf58	54058	chr21	47720095	47743789
C21orf59	56683	chr21	33964389	33985176
C22orf42	150297	chr22	32544993	32555309
NA.10	NA	NA	NA	NA
C2CD3	26005	chr11	73723759	73882255
C2orf42	54980	chr2	70377012	70475747
C2orf44	80304	chr2	24252210	24272445
C2orf47	79568	chr2	200820040	200873263
NA.11	NA	NA	NA	NA
C2orf54	79919	chr2	241825465	241836306
C2orf61	285051	chr2	47272677	47382517
C2orf74	339804	chr2	61372203	61391964
C2orf78	388960	chr2	74011316	74044274
C2orf88	84281	chr2	190744335	191068210
C3orf14	57415	chr3	62304648	62321888
C3orf30	152405	chr3	118864997	118878889
C3orf33	285315	chr3	155480406	155524140
C3orf62	375341	chr3	49306035	49315342
C3orf67	200844	chr3	58703092	59035810
C4BPB	725	chr1	207180190	207273338
C4orf33	132321	chr4	130014472	130037795
C4orf45	152940	chr4	159814286	159959912
C4orf47	441054	chr4	186347403	186370980
C4orf51	646603	chr4	146601356	146692184
C5orf24	134553	chr5	134181370	134195427
C5orf28	64417	chr5	43444354	43483995
C5orf45	51149	chr5	179262133	179289173
C5orf47	133491	chr5	173400782	173433143
C5orf58	133874	chr5	169659451	169679579
C5orf63	401207	chr5	126378250	126409184
C6	729	chr5	41142336	41261540
C6orf1	221491	chr6	34214157	34217247
C6orf10	10665	chr6	32256303	32339689
C6orf15	29113	chr6	31079000	31080336
C6orf163	206412	chr6	88054567	88075181
C6orf165	154313	chr6	88117701	88221352
C6orf52	347744	chr6	10671651	10695030
C7	730	chr5	40909354	40983041
NA.12	NA	NA	NA	NA
C7orf25	79020	chr7	42948325	42951904
C7orf26	79034	chr7	6629648	6648357
C7orf31	136895	chr7	25174316	25219975
C7orf33	202865	chr7	148287657	148312952
C7orf34	135927	chr7	142636440	142637955
C7orf49	78996	chr7	134777115	134855547
C7orf61	402573	chr7	100054238	100061894
C7orf66	154907	chr7	108524032	108524644
C9orf116	138162	chr9	138387027	138393580
C9orf129	445577	chr9	96080481	96108696
C9orf153	389766	chr9	88835180	88874572
NA.13	NA	NA	NA	NA
C9orf50	375759	chr9	132374504	132383055
C9orf57	138240	chr9	74666292	74687637
C9orf64	84267	chr9	86553226	86571901
C9orf91	203197	chr9	117373486	117408702
CAB39	51719	chr2	231577560	231685790
CAB39L	81617	chr13	49882786	50018262
CABLES2	81928	chr20	60963688	60982341
CABP2	51475	chr11	67286383	67290899
CACNG1	786	chr17	65040706	65052913
CACNG3	10368	chr16	24266874	24374122
CACTIN	58509	chr19	3610639	3626813
CACUL1	143384	chr10	120433679	120514761
CAGE1	285782	chr6	7326889	7389976
CALCRL	10203	chr2	188207856	188313187
CALD1	800	chr7	134429003	134655479
CALHM2	51063	chr10	105206543	105212159
CAMKK1	84254	chr17	3763609	3798185
CAMKV	79012	chr3	49895421	49907655
CAMSAP3	57662	chr19	7660788	7683190
CAMTA2	23125	chr17	4871287	4890947
CAPN11	11131	chr6	44126548	44152139
CAPN13	92291	chr2	30945637	31043408
CAPN14	440854	chr2	31395922	31456724
CAPN15	6650	chr16	577717	604636
CAPN5	726	chr11	76777979	76837201
CAPN7	23473	chr3	15247659	15294425
CAPNS1	826	chr19	36630477	36641255
CAPS2	84698	chr12	75669759	75784708
CARD11	84433	chr7	2945775	3083579
CARD8	22900	chr19	48684027	48759203
CARF	79800	chr2	203776937	203851786
CARS2	79587	chr13	111293759	111365950
CASKIN2	57513	chr17	73496342	73511664
CASP14	23581	chr19	15160195	15169104
CASP3	836	chr4	185548850	185570663
CASP5	838	chr11	104864962	104893895
CASP8AP2	9994	chr6	90539613	90584155
CATSPER3	347732	chr5	134303596	134347397
CBFA2T2	9139	chr20	32077881	32237842
CBLB	868	chr3	105374305	105588396
NA.14	NA	NA	NA	NA
CBWD2	150472	chr2	114195268	114253766
CBY1	25776	chr22	39052641	39069859
CC2D1A	54862	chr19	14017014	14041692
CCAR1	55749	chr10	70480769	70552134
CCDC102B	79839	chr18	66382446	66722426
CCDC103	388389	chr17	42976510	42982758
CCDC112	153733	chr5	114602885	114632528
CCDC114	93233	chr19	48799714	48825151
CCDC116	164592	chr22	21987005	21991616
CCDC120	90060	chrX	48911101	48927509
CCDC127	133957	chr5	196986	218330
CCDC130	81576	chr19	13842574	13874110
CCDC134	79879	chr22	42196683	42222303
NA.15	NA	NA	NA	NA
CCDC136	64753	chr7	128430811	128462186
CCDC137	339230	chr17	79633394	79640934
CCDC141	285025	chr2	179694484	179914813
CCDC142	84865	chr2	74699113	74710535
CCDC144B	284047	chr17	18441114	18528930
CCDC144NL	339184	chr17	20739760	20799453
CCDC162P	221262	chr6	109606688	109676266
CCDC163P	126661	chr1	45959538	45965751
CCDC168	643677	chr13	103381719	103411420
CCDC177	56936	chr14	70036533	70041554
CCDC18	343099	chr1	93645476	93744287
CCDC30	728621	chr1	42929001	43120335
CCDC38	120935	chr12	96260826	96336752
CCDC39	339829	chr3	180320646	180588793
CCDC40	55036	chr17	78010431	78074412
NA.16	NA	NA	NA	NA
CCDC51	79714	chr3	48473574	48481866
CCDC59	29080	chr12	82617460	82752584
CCDC65	85478	chr12	49297893	49325623
CCDC7	221016	chr10	32735068	33171802
CCDC70	83446	chr13	52436117	52440368
CCDC77	84318	chr12	498439	551811
CCDC9	26093	chr19	47759237	47775210
CCDC92	80212	chr12	124403207	124457378
CCKAR	886	chr4	26483022	26492084
CCL16	6360	chr17	34303529	34308532
CCL18	6362	chr17	34391640	34399392
CCL20	6364	chr2	228678558	228682280
CCL22	6367	chr16	57392684	57400102
CCL26	10344	chr7	75398851	75419214
CCL27	10850	chr9	34661877	34664045
CCL4	6351	chr17	34430983	34433014
CCL7	6354	chr17	32597240	32599261
CCL8	6355	chr17	32646055	32648421
CCNB1IP1	57820	chr14	20779527	20801471
CCNDBP1	23582	chr15	43477316	43489374
CCNE1	898	chr19	30302805	30315215
CCNF	899	chr16	2479395	2508855
CCNI	10983	chr4	77968311	77997158
CCNL2	81669	chr1	1321091	1334708
CCR1	1230	chr3	46243200	46249887
CCR2	729230	chr3	46395225	46402419
CCR3	1232	chr3	46205096	46308197
CCR4	1233	chr3	32993066	32997841
CCR6	1235	chr6	167525295	167553184
CCR9	10803	chr3	45927996	45944669
CCSER1	401145	chr4	91048686	92523064
CCT6A	908	chr7	56119323	56131682
CD101	9398	chr1	117544372	117579098
CD151	977	chr11	832843	839831
CD1A	909	chr1	158223927	158228059
CD22	933	chr19	35810164	35838258
CD300C	10871	chr17	72537247	72542282
CD36	948	chr7	79998891	80308593
CD3G	917	chr11	118215059	118225876
CD4	920	chr12	6896024	6929974
CD5L	922	chr1	157800704	157868046
CD68	968	chr17	7482785	7485431
CDC123	8872	chr10	12237964	12292588
CDC14C	168448	chr7	48959361	48965609
CDC25C	995	chr5	137620954	137674044
CDC34	997	chr19	531712	542092
CDC37	11140	chr19	10501810	10530797
CDC42BPB	9578	chr14	103398716	103523799
CDC42EP3	10602	chr2	37869025	37965611
CDC42SE2	56990	chr5	130581186	130734140
CDC6	990	chr17	38443885	38460909
CDCA2	157313	chr8	25316513	25365436
CDCA4	55038	chr14	105475910	105487485
CDCA5	113130	chr11	64833772	64851636
CDCP2	200008	chr1	54598747	54619443
CDH11	1009	chr16	64977656	65160015
CDH12	1010	chr5	21750782	22853731
CDH24	64403	chr14	23516271	23526747
CDH4	1002	chr20	59827482	60515673
CDH7	1005	chr18	63417488	63557577
CDHR2	54825	chr5	175969512	176022975
CDHR4	389118	chr3	49828165	49837268
CDHR5	53841	chr11	616565	626078
CDK11B	984	chr1	1570603	1654257
CDK16	5127	chrX	47077259	47089396
CDK2	1017	chr12	56360553	56366568
CDKAL1	54901	chr6	20534688	21232635
CDKL2	8999	chr4	76503215	76555900
CDKN1A	1026	chr6	36644237	36655116
CDNF	441549	chr10	14861249	14880574
CDPF1	150383	chr22	46639908	46646576
CDRT15P1	94158	chr17	13927831	13928805
CDRT4	284040	chr17	15339332	15406922
CEACAM19	56971	chr19	45165545	45187631
CEACAM6	4680	chr19	42254885	42276113
CEBPG	1054	chr19	33864236	33873592
CEBPZ	10153	chr2	37428755	37458856
CECR5	27440	chr22	17618401	17646177
CEL	1056	chr9	135937365	135962742
CELA2B	51032	chr1	15792404	15817895
CELF6	60677	chr15	72559087	72612470
CELSR1	9620	chr22	46756731	46933067
CENPJ	55835	chr13	25456422	25497027
CENPN	55839	chr16	81040103	81066719
CENPO	79172	chr2	25016005	25045245
CEP104	9731	chr1	3728645	3773778
CEP120	153241	chr5	122680579	122759286
CEP128	145508	chr14	80943326	81425861
CEP135	9662	chr4	56815037	56899529
CEP152	22995	chr15	49005125	49103343
CEP164	22897	chr11	117185273	117283984
CEP170P1	645455	chr4	119388745	119475359
CEP350	9857	chr1	179923873	180084015
CEP55	55165	chr10	95256389	95288849
CEP57L1	285753	chr6	109416313	109485135
CEP72	55722	chr5	612387	667283
CEP76	79959	chr18	12661832	12702776
CEPT1	10390	chr1	111682249	111727724
CERK	64781	chr22	47080308	47134158
CERS3	204219	chr15	100940600	101085200
CES5A	221223	chr16	55880066	55989943
CFB	629	chr6	31913427	31919861
CFL1P1	142913	chr10	89577685	89605369
CFTR	1080	chr7	117105838	117356025
CGB5	93659	chr19	49547141	49548568
CGB7	94027	chr19	49557532	49562117
CGGBP1	8545	chr3	88101094	88199035
CGNL1	84952	chr15	57668165	57842925
CHAC1	79094	chr15	41245160	41248717
CHAMP1	283489	chr13	115079988	115092803
CHD1	1105	chr5	98189689	98264661
CHDH	55349	chr3	53846362	53880417
CHERP	10523	chr19	16628700	16653341
CHFR	55743	chr12	133398773	133532890
CHI3L1	1116	chr1	203148059	203155877
CHI3L2	1117	chr1	111743393	111786062
CHIAP2	149620	chr1	111822681	111828738
CHID1	66005	chr11	867860	915058
CHMP1A	5119	chr16	89710839	89724253
CHMP3	51652	chr2	86730553	86847616
CHP1	11261	chr15	41523037	41574088
CHPF2	54480	chr7	150929575	150935913
CHRFAM7A	89832	chr15	30649969	30686052
CHRM1	1128	chr11	62676151	62689279
CHRM2	1129	chr7	136553416	136705002
CHRM3	1131	chr1	239549865	240078752
CHRM5	1133	chr15	34260921	34359658
CHRNA10	57053	chr11	3686817	3692614
CHRNA2	1135	chr8	27317279	27337400
CHRNA6	8973	chr8	42607763	42651535
CHRNB2	1141	chr1	154540257	154552502
CHST10	9486	chr2	101008322	101034118
CHST12	55501	chr7	2443195	2488118
CHST3	9469	chr10	73724123	73773322
CHST5	23563	chr16	75562433	75569145
CHST6	4166	chr16	75505950	75529282
CHST8	64377	chr19	34112861	34264414
CHTF18	63922	chr16	838046	850737
CIAO1	9391	chr2	96931870	96939087
CIB1	10519	chr15	90773207	90777279
CIDECP	152302	chr3	10055922	10068049
CILP	8483	chr15	65487096	65503826
CIR1	9541	chr2	175212750	175260443
CISH	1154	chr3	50643921	50649262
CITED1	4435	chrX	71521488	71527037
CKM	1158	chr19	45809672	45826235
CLASRP	11129	chr19	45542298	45574214
CLC	1178	chr19	40221890	40228668
CLCA3P	9629	chr1	87099956	87121059
CLCA4	22802	chr1	87012761	87046437
CLCN7	1186	chr16	1494935	1525581
CLDN12	9069	chr7	90013035	90142716
CLDN18	51208	chr3	137717577	137752497
CLDND1	56650	chr3	98216756	98241910
CLEC16A	23274	chr16	11038345	11276046
CLEC18A	348174	chr16	69984608	69998355
CLEC2B	9976	chr12	10005583	10022735
CLEC4A	50856	chr12	8276228	8291203
CLEC4C	170482	chr12	7882011	7904201
CLEC4F	165530	chr2	71035775	71047732
CLIP2	7461	chr7	73703805	73820273
CLIP4	79745	chr2	29320571	29412509
CLK2	1196	chr1	155232659	155248282
NA.17	NA	NA	NA	NA
CLK3	1198	chr15	74890841	74937755
CLK4	57396	chr5	178029665	178057616
CLN8	2055	chr8	1703944	1734738
CLP1	10978	chr11	57416465	57429340
CLPTM1L	81037	chr5	1317859	1345214
CLTC	1213	chr17	57697050	57774317
CLUH	23277	chr17	2592680	2615957
CMA1	1215	chr14	24974559	24977471
CMAHP	8418	chr6	25081296	25166783
CMC2	56942	chr16	81000345	81053875
CMTM2	146225	chr16	66613351	66622178
CMTR2	55783	chr16	71315292	71323618
CNBP	7555	chr3	128888327	128902765
CNGA1	1259	chr4	47937994	48018689
CNGA4	1262	chr11	6255995	6265659
CNGB3	54714	chr8	87566205	87755903
CNNM1	26507	chr10	101088856	101154087
CNOT2	4848	chr12	70636774	70748773
CNOT4	4850	chr7	135046547	135194875
CNOT6	57472	chr5	179921412	180005405
CNOT7	29883	chr8	17082473	17104387
CNOT8	9337	chr5	154237113	154256353
CNPY2	10330	chr12	56703626	56710120
CNR1	1268	chr6	88849583	88876078
CNST	163882	chr1	246729746	246831886
CNTN1	1272	chr12	41086244	41466220
CNTN3	5067	chr3	74311719	74570291
CNTNAP4	85445	chr16	76311176	76593135
CNTNAP5	129684	chr2	124782864	125672864
CNTRL	11064	chr9	123837141	123939888
COA5	493753	chr2	99215773	99224978
COASY	80347	chr17	40713485	40718295
COG1	9382	chr17	71188771	71204646
COG4	25839	chr16	70514471	70557468
COG8	84342	chr16	69354043	69373570
COL1A2	1278	chr7	94023873	94060544
COL21A1	81578	chr6	55921388	56258892
COL4A4	1286	chr2	227867427	228028829
COL5A1	1289	chr9	137533620	137736689
COL5A2	1290	chr2	189896622	190044605
COL6A1	1291	chr21	47401651	47424964
COL6A2	1292	chr21	47518011	47552763
COL6A3	1293	chr2	238232646	238323018
COL6A4P2	646300	chr3	129931666	129992649
COL6A5	256076	chr3	130064359	130203688
COL6A6	131873	chr3	130279178	130396999
COL8A2	1296	chr1	36560837	36590821
COLCA1	399948	chr11	111161512	111175770
COLEC11	78989	chr2	3642422	3692234
COPA	1314	chr1	160259063	160313190
COPS5	10987	chr8	67955314	67996018
COPS7B	64708	chr2	232646381	232673964
COQ4	51117	chr9	131084815	131096351
COQ6	51004	chr14	74416629	74430373
COQ9	57017	chr16	57481337	57495187
CORO1B	57175	chr11	67202981	67211292
COX14	84987	chr12	50505762	50514240
COX4I1	1327	chr16	85832239	85840650
COX6B1	1340	chr19	36139125	36149763
COX6C	1345	chr8	100885428	100906290
CPA1	1357	chr7	130020180	130027955
CPB2	1361	chr13	46627321	46679211
CPNE1	8904	chr20	34213953	34252878
CPNE6	9362	chr14	24540046	24547309
CPNE7	27132	chr16	89642176	89663654
CPSF1	29894	chr8	145618444	145634733
CPSF3	51692	chr2	9563697	9613230
CPSF3L	54973	chr1	1246965	1260071
CPSF7	79869	chr11	61170113	61197503
CPT1A	1374	chr11	68522088	68611878
CPT1C	126129	chr19	50194155	50216988
CPXM2	119587	chr10	125465723	125699783
CRAMP1L	57585	chr16	1662326	1727909
CRAT	1384	chr9	131857089	131873468
CREB1	1385	chr2	208394461	208468155
CREB3L4	148327	chr1	153940010	153946839
CRISP3	10321	chr6	49695097	49712150
CRLS1	54675	chr20	5986736	6020699
CRNKL1	51340	chr20	20015012	20036690
CROCCP3	114819	chr1	16793931	16825752
CRP	1401	chr1	159682079	159684379
NA.18	NA	NA	NA	NA
NA.19	NA	NA	NA	NA
CRYBA1	1411	chr17	27573881	27581512
CRYBA4	1413	chr22	27017928	27026636
CRYBB2	1415	chr22	25615489	25627836
CRYBB3	1417	chr22	25595817	25603330
CRYBG3	131544	chr3	97540884	97663807
CRYGA	1418	chr2	209025464	209028300
CRYGB	1419	chr2	209007297	209010892
CRYGC	1420	chr2	208992861	208994554
CRYGN	155051	chr7	151125921	151137899
CSDE1	7812	chr1	115259534	115301297
CSGALNACT2	55454	chr10	43633934	43680756
CSH1	1442	chr17	61972269	61974021
CSH2	1443	chr17	61949372	61959223
CSK	1445	chr15	75074398	75095539
CSN2	1447	chr4	70820974	70826725
CSN3	1448	chr4	71108305	71117145
CSNK1A1P1	161635	chr15	37090797	37110660
CSNK1D	1453	chr17	80196899	80231607
CSNK1G2	1455	chr19	1941148	1981337
CSNK1G3	1456	chr5	122847793	122952739
CSNK2A1	1457	chr20	454235	524465
CSNK2B	1460	chr6	31633013	31638120
CSRNP1	64651	chr3	39183346	39196053
CSRNP2	81566	chr12	51454988	51477447
CSRP1	1465	chr1	201452658	201478584
CSRP2BP	57325	chr20	18118762	18169031
CSRP3	8048	chr11	19203577	19232120
CST2	1470	chr20	23804406	23807368
CST5	1473	chr20	23856572	23860387
CST8	10047	chr20	23471738	23476655
CST9	128822	chr20	23583047	23586513
CSTF1	1477	chr20	54967427	54981425
CSTL1	128817	chr20	23420322	23425567
CT47B1	643311	chrX	120006457	120009783
CTAG2	30848	chrX	153880246	153881853
CTAGE11P	647288	chr13	75812080	75814432
CTAGE5	4253	chr14	39734488	39857717
CTBP1	1487	chr4	1205236	1243741
CTDNEP1	23399	chr17	7146910	7155810
CTDP1	9150	chr18	77439801	77516623
CTIF	9811	chr18	46065417	46389588
CTNNA1	1495	chr5	137946656	138270723
CTNNB1	1499	chr3	41236328	41301587
CTNNBIP1	56998	chr1	9908334	9970394
CTNS	1497	chr17	3539762	3564836
CTRL	1506	chr16	67961543	67966317
CTSA	5476	chr20	44518783	44527459
CTSK	1513	chr1	150768684	150780799
CTSL	1514	chr9	90340434	90346308
CTSL3P	392360	chr9	90387368	90401799
CTSS	1520	chr1	150702672	150738433
CTSV	1515	chr9	99791961	99801925
CTTN	2017	chr11	70244510	70282690
CTU2	348180	chr16	88772871	88781794
CTXN2	399697	chr15	48483736	48495953
CTXN3	613212	chr5	126984736	126994322
CUEDC2	79004	chr10	104183002	104192418
CUL1	8454	chr7	148395006	148498128
CUL4A	8451	chr13	113862507	113921422
CUL9	23113	chr6	43149913	43192325
CUZD1	50624	chr10	124591665	124610309
CWC22	57703	chr2	180809603	180871840
CWF19L2	143884	chr11	107197071	107328570
CX3CR1	1524	chr3	39304985	39323226
CXADRP3	440224	chr18	14477954	14499277
CXCR1	3577	chr2	219027568	219031718
CXCR2	3579	chr2	218990012	219001976
CXorf56	63932	chrX	118672112	118699371
CXorf57	55086	chrX	105855160	105922672
CXXC5	51523	chr5	139026884	139063467
CYB561A3	220002	chr11	61116217	61129771
CYB5R2	51700	chr11	7686331	7698453
CYB5RL	606495	chr1	54638009	54665709
CYFIP1	23191	chr15	22892004	23006015
CYLC2	1539	chr9	105757593	105780770
CYP11A1	1583	chr15	74630100	74660081
CYP27C1	339761	chr2	127941696	127977654
CYP2B6	1555	chr19	41497204	41524303
CYP2C19	1557	chr10	96522381	96613017
CYP2C8	1558	chr10	96796529	96829254
NA.20	NA	NA	NA	NA
CYP3A4	1576	chr7	99354583	99381888
CYP3A7	1551	chr7	99282302	99332819
CYP4A22	284541	chr1	47603107	47615413
CYP4B1	1580	chr1	47223510	47285085
CYP4F11	57834	chr19	16023177	16045677
D2HGDH	728294	chr2	242673994	242708231
DAAM1	23002	chr14	59655364	59838123
DAB2	1601	chr5	39371777	39462402
DAG1	1605	chr3	49506136	49573051
DAGLA	747	chr11	61447905	61514473
DAK	26007	chr11	61100682	61120767
DAND5	199699	chr19	13075973	13085576
DAO	1610	chr12	109252708	109294819
DAZL	1618	chr3	16628299	16711813
DBI	1622	chr2	120124497	120130136
DBN1	1627	chr5	176883609	176901402
DCAF13	25879	chr8	104426942	104455681
DCAF15	90379	chr19	14063304	14072261
DCAF16	54876	chr4	17802278	17812381
DCAF4	26094	chr14	73393040	73426411
DCAF6	55827	chr1	167905021	168045081
DCLK1	9201	chr13	36342789	36705443
DCLK3	85443	chr3	36753913	36781352
DCLRE1A	9937	chr10	115594484	115614142
DCLRE1B	64858	chr1	114447763	114456708
DCLRE1C	64421	chr10	14939358	14996431
DCST1	149095	chr1	155006300	155023406
DCT	1638	chr13	95089062	95131936
DCTN4	51164	chr5	150088002	150138671
DCTN5	84516	chr16	23652713	23688776
DCUN1D2	55208	chr13	114110134	114145267
DDR1	780	chr6	30844198	30867933
DDR2	4921	chr1	162601163	162757190
DDX1	1653	chr2	15731302	15771235
DDX10	1662	chr11	108535752	108811657
DDX12P	440081	chr12	9571269	9600825
DDX20	11218	chr1	112297867	112310638
DDX23	9416	chr12	49223547	49246625
DDX25	29118	chr11	125773271	125798724
DDX31	64794	chr9	135468384	135545788
DDX42	11325	chr17	61850963	61896677
DDX51	317781	chr12	132621139	132628880
DDX59	83479	chr1	200593024	200639097
DEAF1	10522	chr11	644233	706715
NA.21	NA	NA	NA	NA
DEDD	9191	chr1	161090764	161102478
DEF8	54849	chr16	90014333	90034468
DEFA5	1670	chr8	6912826	6914256
DEFA6	1671	chr8	6782215	6783598
DEFB108B	245911	chr11	71544246	71548756
DEFB110	245913	chr6	49976851	49989694
DEFB118	117285	chr20	29956421	29961726
DEFB133	403339	chr6	49913814	49917157
DENND2C	163259	chr1	115125469	115213043
DENND3	22898	chr8	142127377	142205907
DENND4B	9909	chr1	153901977	153919172
DENND4C	55667	chr9	19230433	19373543
DEPDC4	120863	chr12	100597447	100660857
DERL2	51009	chr17	5374571	5390131
DET1	55070	chr15	89054790	89089906
DFFB	1677	chr1	3773831	3801993
DFNB31	25861	chr9	117164360	117267730
DGCR8	54487	chr22	20067755	20099400
DGKQ	1609	chr4	952675	980683
DHCR7	1717	chr11	71139239	71163914
DHFRL1	200895	chr3	93766680	93782233
DHRS4	10901	chr14	24422795	24438488
DHX32	55760	chr10	127524906	127585005
DHX34	9704	chr19	47852538	47885961
DHX37	57647	chr12	125431371	125473668
DHX38	9785	chr16	72127461	72146811
DHX8	1659	chr17	41561233	41621831
DIDO1	11083	chr20	61509090	61569304
DIO2	1734	chr14	80663870	80854100
DIP2C	22982	chr10	320130	735683
DIS3	22894	chr13	73326307	73356234
DIS3L	115752	chr15	66585555	66626236
NA.22	NA	NA	NA	NA
DLG1	1739	chr3	196769431	197026171
DLGAP2	9228	chr8	1449532	1656642
DMBT1	1755	chr10	124320181	124403252
DMBX1	127343	chr1	46972668	46979898
DMP1	1758	chr4	88571459	88585513
DMRTC2	63946	chr19	42348806	42356401
DMWD	1762	chr19	46286205	46296060
DNAAF1	123872	chr16	84178892	84212373
DNAAF2	55172	chr14	50091892	50101948
DNAH10	196385	chr12	124246735	124420753
NA.23	NA	NA	NA	NA
DNAH17	8632	chr17	76419778	76573476
DNAH2	146754	chr17	7620672	7737062
DNAH3	55567	chr16	20944433	21170762
DNAH5	1767	chr5	13690440	13944652
DNAH6	1768	chr2	84743579	85046713
DNAJA4	55466	chr15	78556428	78574538
DNAJB4	11080	chr1	78444859	78483648
DNAJB6	10049	chr7	157128075	157210133
DNAJB9	4189	chr7	108210012	108215294
DNAJC13	23317	chr3	132136370	132257876
DNAJC16	23341	chr1	15853308	15918874
DNAJC22	79962	chr12	49740700	49751329
DNAJC28	54943	chr21	34857837	34864027
DNAJC5G	285126	chr2	27498289	27504367
DNAJC7	7266	chr17	40128451	40173394
DNASE1	1773	chr16	3661729	3730144
DNASE1L1	1774	chrX	153629579	153640449
DNMBP	23268	chr10	101635334	101769676
DNMT3B	1789	chr20	31350191	31397162
DNMT3L	29947	chr21	45666222	45682099
DNTTIP1	116092	chr20	44420576	44440066
DOC2A	8448	chr16	30016830	30034591
NA.24	NA	NA	NA	NA
DOHH	83475	chr19	3490819	3500938
DOK3	79930	chr5	176928908	176938275
DOPEY2	9980	chr21	37529080	37666572
DPEP3	64180	chr16	68009566	68014732
DPM1	8813	chr20	49551404	49575092
DPP3	10072	chr11	66247484	66277128
DPP8	54878	chr15	65734801	65810042
DPP9	91039	chr19	4675236	4724685
DPPA3	359787	chr12	7864050	7870155
DPRX	503834	chr19	54135310	54140263
DRD2	1813	chr11	113280337	113346413
DRP2	1821	chrX	100474758	100519486
DSCAM	1826	chr21	41382926	42219065
DSG1	1828	chr18	28898052	28936992
DSG4	147409	chr18	28956740	28994875
DSPP	1834	chr4	88529681	88538062
DTL	51514	chr1	212208895	212280742
DTNB	1838	chr2	25600067	25896516
DTWD2	285605	chr5	118173017	118324240
DTX2	113878	chr7	76090993	76135312
DTX3	196403	chr12	57998405	58003587
DUSP10	11221	chr1	221874766	221915518
DUSP16	80824	chr12	12627144	12715317
DUSP18	150290	chr22	31048038	31063877
DUSP26	78986	chr8	33448850	33457624
DVL1	1855	chr1	1270656	1284730
DYM	54808	chr18	46567844	46987717
DYNC1H1	1778	chr14	102430865	102517129
DYRK1B	9149	chr19	40315990	40324841
DYRK2	8445	chr12	68042118	68059186
DYRK3	8444	chr1	206808881	206857764
DZIP3	9666	chr3	108308529	108413693
E2F7	144455	chr12	77415027	77459360
EBAG9	9166	chr8	110551940	110578225
EBNA1BP2	10969	chr1	43629846	43736607
EBP	10682	chrX	48379546	48387104
ECHS1	1892	chr10	135175984	135187193
NA.25	NA	NA	NA	NA
EDDM3A	10876	chr14	21199858	21216539
EDDM3B	64184	chr14	21236586	21239107
EEF1D	1936	chr8	144661867	144681711
EEF2K	29904	chr16	22217603	22300053
EFCAB7	84455	chr1	63989043	64038364
EFTUD1	79631	chr15	82422571	82555104
EHD2	30846	chr19	48216600	48246391
EHMT1	79813	chr9	140513415	140764468
EHMT2	10919	chr6	31847536	31865464
EIF1AD	84285	chr11	65764016	65769647
EIF2AK2	5610	chr2	37326353	37384208
EIF2B1	1967	chr12	124104953	124118313
EIF2B4	8890	chr2	27587219	27593353
EIF3A	8661	chr10	120793182	120840335
EIF3F	8665	chr11	7991798	8023409
EIF3IP1	442720	chr7	109599275	109600241
EIF3J	8669	chr15	44829255	44855227
EIF4A3	9775	chr17	78109013	78120982
EIF4ENIF1	56478	chr22	31832963	31892094
EIF4G1	1981	chr3	184032283	184053146
EIF4G3	8672	chr1	21132785	21503381
ELAVL1	1994	chr19	8023463	8509925
ELAVL2	1993	chr9	23690102	23826335
ELFN1	392617	chr7	1727755	1787590
ELFN2	114794	chr22	37764000	37823505
ELMO2	63916	chr20	44994688	45061624
ELOVL1	64834	chr1	43829068	43833745
ELP2	55250	chr18	33709407	33760519
ELP5	23587	chr17	7154735	7163259
EMC10	284361	chr19	50979657	50994127
EMC7	56851	chr15	34376218	34394149
EMC8	10328	chr16	85805364	85833214
EML1	2009	chr14	100204030	100408397
EML3	256364	chr11	62369690	62380237
EMP1	2012	chr12	13349650	13372873
EMR3	84658	chr19	14729929	14800839
ENKD1	84080	chr16	67696848	67701168
ENKUR	219670	chr10	25270908	25351208
ENO2	2026	chr12	7022909	7032861
ENOPH1	58478	chr4	83351715	83382244
ENOX1	55068	chr13	43787654	44361044
ENPP4	22875	chr6	46097730	46114436
ENPP5	59084	chr6	46126924	46138708
ENTHD1	150350	chr22	40139049	40289868
ENTHD2	146705	chr17	79202077	79212891
ENTPD3	956	chr3	40428647	40470110
ENY2	56943	chr8	110346553	110358182
EP400	57634	chr12	132434465	132565647
EP400NL	347918	chr12	132568828	132616184
EPB41L2	2037	chr6	131160487	131384462
EPB41L5	57669	chr2	120770581	120936695
EPB42	2038	chr15	43398423	43513481
EPN1	29924	chr19	56186592	56221224
EPS8	2059	chr12	15773092	16035263
EPYC	1833	chr12	91357456	91398803
ERAP1	51752	chr5	96096514	96143803
ERBB2	2064	chr17	37844167	37886679
ERBB2IP	55914	chr5	65222303	65378377
ERC1	23085	chr12	1099675	1605099
ERCC1	2067	chr19	45910591	45982086
ERGIC2	51290	chr12	29490285	29534122
ERI2	112479	chr16	20791515	20911671
ERICH1	157697	chr8	564746	688106
ERMARD	55780	chr6	170151718	170181680
ERP44	23071	chr9	102741461	102861322
ESCO1	114799	chr18	19109242	19180845
ESCO2	157570	chr8	27629466	27670157
ESM1	11082	chr5	54273692	54318499
ESPL1	9700	chr12	53662083	53687427
ESPNL	339768	chr2	239008798	239041928
ESR2	2100	chr14	64550950	64804830
ESRRB	2103	chr14	76776957	76968184
EVA1A	84141	chr2	75696428	75796848
EVC2	132884	chr4	5544499	5711275
EVPL	2125	chr17	74000583	74023533
EWSR1	2130	chr22	29663998	29696515
EXD1	161829	chr15	41474923	41522941
EXD2	55218	chr14	69658228	69710737
EXO5	64789	chr1	40974413	40982228
EXOC2	55770	chr6	485133	693111
EXOC3	11336	chr5	443273	472052
EXOC4	60412	chr7	132937829	133751342
EXOC5	10640	chr14	57667225	57735726
EXOC7	23265	chr17	74077098	74117657
EXTL3	2137	chr8	28457986	28613116
EYS	346007	chr6	64429876	66417118
F10	2159	chr13	113777128	113803843
F13B	2165	chr1	197008321	197036397
F2	2147	chr11	46740730	46761056
F2RL3	9002	chr19	16999671	17003417
F5	2153	chr1	169483404	169555826
FABP6	2172	chr5	159614374	159665742
FAHD2A	51011	chr2	96068469	96082364
FAHD2B	151313	chr2	97749320	97760619
FAIM	55179	chr3	138327448	138352218
FAM101A	144347	chr12	124457762	124800570
FAM101B	359845	chr17	289769	295730
FAM107A	11170	chr3	58549844	58613337
FAM109A	144717	chr12	111798455	111806925
FAM110B	90362	chr8	58907068	59116838
FAM111A	63901	chr11	58910221	58922512
FAM111B	374393	chr11	58874658	58894883
FAM114A1	92689	chr4	38869298	38947360
FAM118A	55007	chr22	45704849	45737836
FAM120A	23196	chr9	96214004	96328389
FAM120B	84498	chr6	170599791	170716153
FAM122B	159090	chrX	133903596	133931262
FAM126A	84668	chr7	22928990	23053749
FAM126B	285172	chr2	201838441	201936394
FAM131A	131408	chr3	184053714	184064063
FAM133A	286499	chrX	92929012	92967273
FAM13A	10144	chr4	89647106	90032549
FAM13C	220965	chr10	61005889	61122939
FAM149A	25854	chr4	187025573	187093821
FAM149B1	317662	chr10	74927924	75004262
FAM160A2	84067	chr11	6232565	6255941
FAM161B	145483	chr14	74398204	74417117
FAM162A	26355	chr3	122103023	122131181
FAM168A	23201	chr11	73111532	73309234
FAM168B	130074	chr2	131805449	131851033
FAM173B	134145	chr5	10226442	10250009
FAM182A	284800	chr20	26035291	26067553
FAM182B	728882	chr20	25744102	25848861
FAM183A	440585	chr1	43610824	43622067
FAM183B	340286	chr7	38724946	38726637
FAM184A	79632	chr6	119280928	119470552
FAM193A	8603	chr4	2626988	2734292
NA.26	NA	NA	NA	NA
FAM206A	54942	chr9	111696461	111713024
FAM210A	125228	chr18	13663346	13726662
FAM216A	29902	chr12	110906169	110928190
FAM227B	196951	chr15	49619159	49913128
FAM27L	284123	chr17	21825297	21826499
FAM3A	60343	chrX	153734490	153744566
FAM46C	54855	chr1	118148556	118170994
FAM49A	81553	chr2	16730727	16847599
FAM53A	152877	chr4	1619642	1686029
FAM53C	51307	chr5	137667624	137685418
NA.27	NA	NA	NA	NA
FAM64A	54478	chr17	6347735	6354789
FAM71D	161142	chr14	67656110	67695267
FAM76B	143684	chr11	95502106	95523573
FAM83B	222584	chr6	54711569	54806820
FAM83E	54854	chr19	49104067	49118111
FAM83H	286077	chr8	144806103	144815971
FAM90A1	55138	chr12	8373856	8380214
FAM90A10P	441328	chr8	7626499	7629510
FAM90A20P	728430	chr8	7152536	7155546
FAM90A8P	441324	chr8	7595909	7598918
FAM90A9P	441327	chr8	7618852	7621862
FAM92B	339145	chr16	85131964	85146114
FAM9A	171482	chrX	8758836	8769424
FAM9B	171483	chrX	8992273	9132680
FANCB	2187	chrX	14861529	14891191
FANCI	55215	chr15	89787180	89860492
FANCM	57697	chr14	45605143	45670093
FAP	2191	chr2	163027194	163101661
FARP1	10160	chr13	98794816	99107430
FASN	2194	chr17	80036214	80056208
FASTKD2	22868	chr2	207630081	207657233
FAT1	2195	chr4	187508937	187647876
FAT2	2196	chr5	150883654	150948505
FAT3	120114	chr11	92085262	92629636
FBF1	85302	chr17	73905655	73937221
FBN3	84467	chr19	8130286	8214730
FBRS	64319	chr16	30669752	30682135
FBXL19	54620	chr16	30934376	30960104
FBXL4	26235	chr6	99316414	99395882
FBXL5	26234	chr4	15606162	15683302
FBXO11	80204	chr2	48016455	48132932
FBXO16	157574	chr8	28205804	28347835
FBXO30	84085	chr6	146114638	146135889
FBXO31	79791	chr16	87360593	87425748
FBXO34	55030	chr14	55738021	55828636
FBXO45	200933	chr3	196295482	196315930
FBXO48	554251	chr2	68686551	68694390
FBXO6	26270	chr1	11724181	11734411
FBXO9	26268	chr6	52916789	52965671
FBXW10	10517	chr17	18647337	18682662
FBXW5	54461	chr9	139834887	139839148
FBXW7	55294	chr4	153242411	153457253
FCGR1C	100132417	chr1	149369344	149378136
FCGR3A	2214	chr1	161511549	161520527
FCN1	2219	chr9	137797736	137809809
FCRL2	79368	chr1	157715523	157746922
FCRL3	115352	chr1	157644111	157670647
FCRL4	83417	chr1	157543539	157567870
FCRL5	83416	chr1	157483167	157522310
FDPS	2224	chr1	155278539	155290457
FDXACB1	91893	chr11	111744780	111751967
FEN1	2237	chr11	61560109	61564716
FETUB	26998	chr3	186353758	186370930
FGA	2243	chr4	155504278	155511918
FGB	2244	chr4	155484108	155492238
NA.28	NA	NA	NA	NA
FGF23	8074	chr12	4477393	4488894
FHOD3	80206	chr18	33877677	34360018
FICD	11153	chr12	108908962	108919614
FIGNL1	63979	chr7	50511826	50610233
FIZ1	84922	chr19	56102737	56113336
FKBP15	23307	chr9	115923286	115983641
NA.29	NA	NA	NA	NA
FKBP8	23770	chr19	18642561	18654887
FLAD1	80308	chr1	154955814	154965587
FLCN	201163	chr17	17115526	17140502
FLG	2312	chr1	152274651	152297679
NA.30	NA	NA	NA	NA
NA.31	NA	NA	NA	NA
NA.32	NA	NA	NA	NA
FLNC	2318	chr7	128470431	128499328
FLRT2	23768	chr14	85996488	86120770
FLYWCH1	84256	chr16	2961938	3001209
FLYWCH2	114984	chr16	2933187	2949383
FMN1	342184	chr15	33057746	33486934
FMO9P	116123	chr1	166572912	166600637
FMOD	2331	chr1	203309756	203320617
FNDC3A	22862	chr13	49550048	49783915
FNDC3B	64778	chr3	171757418	172119455
FNDC4	64838	chr2	27714750	27718112
FNDC5	252995	chr1	33327869	33338083
FNDC7	163479	chr1	109255279	109285362
FNDC8	54752	chr17	33448598	33457751
NA.33	NA	NA	NA	NA
FOXJ3	22887	chr1	42642210	42801548
FOXK2	3607	chr17	80477589	80602538
FOXM1	2305	chr12	2966847	2986321
FOXN3	1112	chr14	89591215	90085493
FOXO3	2309	chr6	108881038	109005977
FOXRED2	80020	chr22	36883237	36903148
FPR1	2357	chr19	52248425	52307363
FPR2	2358	chr19	52255279	52273779
FPR3	2359	chr19	52298416	52329442
FRMD1	79981	chr6	168456425	168482237
FRMPD1	22844	chr9	37650997	37746901
FRRS1L	23732	chr9	111892573	111929571
FRS2	10818	chr12	69864129	69973569
FRS3	10817	chr6	41737914	41754280
FSHB	2488	chr11	30252563	30256808
FSTL5	56884	chr4	162305049	163085187
FTLP10	100130017	chr4	69048010	69078188
FTSJ1	24140	chrX	48334409	48344752
FTSJ2	29960	chr7	2273866	2281833
FUNDC2P2	388965	chr2	84517807	84519326
FURIN	5045	chr15	91411822	91426688
FUT1	2523	chr19	49251268	49258647
FUT2	2524	chr19	49199228	49209207
FUT3	2525	chr19	5842899	5851485
FUT5	2527	chr19	5865837	5870551
FUT9	10690	chr6	96463860	96663488
FXYD4	53828	chr10	43867090	43871783
FYCO1	79443	chr3	45959391	46037316
FYTTD1	84248	chr3	197464050	197514467
FZR1	51343	chr19	3506271	3538328
G3BP1	10146	chr5	151150606	151192346
G3BP2	9908	chr4	76567966	76649709
GABPB2	126626	chr1	151043054	151098018
GABRA1	2554	chr5	161274197	161326975
GABRA5	2558	chr15	27111510	27194354
GABRA6	2559	chr5	160974069	161129599
GABRG3	2567	chr15	27216429	27787137
GABRR2	2570	chr6	89966927	90025018
GABRR3	200959	chr3	97705517	97754148
GADL1	339896	chr3	30767692	30936257
GAGE2A	729447	chrX	49354132	49361430
GAK	2580	chr4	843064	926161
GAL3ST1	9514	chr22	30950622	30970574
GAL3ST3	89792	chr11	65809423	65816651
GALE	2582	chr1	24122089	24127294
GALNS	2588	chr16	88880142	88923378
GALNT1	2589	chr18	33161081	33291798
GALNT11	63917	chr7	151722759	151819432
GALNT13	114805	chr2	154728426	155310361
GALNTL5	168391	chr7	151653464	151717019
GAP43	2596	chr3	115342171	115440337
GART	2618	chr21	34876238	34915797
GAS2L3	283431	chr12	100967461	101022064
GAST	2520	chr17	39868578	39872221
GATA1	2623	chrX	48644962	48652718
GATAD2A	54815	chr19	19496635	19619740
GATC	283459	chr12	120884241	120901552
NA.34	NA	NA	NA	NA
GBA2	57704	chr9	35736863	35749225
GBA3	57733	chr4	22694537	22821198
GBP6	163351	chr1	89829617	89852020
GBP7	388646	chr1	89597434	89641723
GC	2638	chr4	72607410	72669758
GCKR	2646	chr2	27719709	27746551
GCLC	2729	chr6	53362139	53481768
GCNT2	2651	chr6	10492456	10629601
GCNT3	9245	chr15	59887074	59932438
GCSHP3	100329109	chr2	206980834	206981224
GDF2	2658	chr10	48413091	48416871
GDF5	8200	chr20	34021145	34042568
GDF9	2661	chr5	132196873	132202576
GDPD2	54857	chrX	69642881	69653240
GDPD4	220032	chr11	76927603	77012732
GEMIN4	50628	chr17	647654	657239
GFI1B	8328	chr9	135820920	135867074
GFOD2	81577	chr16	67708434	67753324
GGA3	23163	chr17	73232694	73258444
GGACT	87769	chr13	101182418	101241782
GGT8P	645367	chr2	91963970	91969195
GHDC	84514	chr17	40340817	40346550
GHITM	27069	chr10	85899196	85913311
GID8	54994	chr20	61569471	61579827
GIGYF1	64599	chr7	100277130	100287071
GIMAP1	170575	chr7	150413645	150421372
GIMAP2	26157	chr7	150382785	150390729
GIMAP5	55340	chr7	150419341	150447121
GIMAP7	168537	chr7	150211918	150218161
GIMAP8	155038	chr7	150147718	150176480
GIN1	54826	chr5	102421704	102455855
GINS4	84296	chr8	41386725	41402565
GJA1	2697	chr6	121756838	121770873
GJA8	2703	chr1	147380083	147381384
GJB3	2707	chr1	35246790	35251970
GJB4	127534	chr1	35225342	35229325
GJC1	10052	chr17	42875816	42908184
GJC3	349149	chr7	99520892	99527243
GKAP1	80318	chr9	86354336	86444431
GLA	2717	chrX	100652791	100662913
GLB1	2720	chr3	33038100	33138722
GLCE	26035	chr15	69452923	69564556
GLIPR1	11010	chr12	75874460	75897633
GLIS3	169792	chr9	3824127	4348392
GLOD4	51031	chr17	660337	686630
GLT6D1	360203	chr9	138515502	138531386
GLT8D1	55830	chr3	52728501	52740099
NA.35	NA	NA	NA	NA
GLTSCR1	29998	chr19	48111453	48206534
GLTSCR1L	23506	chr6	42714696	42836298
GLUL	2752	chr1	182350839	182361341
GLYATL2	219970	chr11	58601538	58671688
GLYATL3	389396	chr6	49467671	49494760
GMNC	647309	chr3	190570666	190610218
GNAT2	2780	chr1	110145889	110162551
GNB1	2782	chr1	1716724	1822556
GNB1L	54584	chr22	19770747	19842462
GNB3	2784	chr12	6949118	6956557
GNGT2	2793	chr17	47280153	47287936
GNL1	2794	chr6	30509154	30524951
GNLY	10578	chr2	85912298	85925977
GNPDA1	10007	chr5	141371314	141392606
GNPTG	84572	chr16	1401924	1414114
GNRH1	2796	chr8	25276776	25282170
GOLGA1	2800	chr9	127640636	127710771
GOLGA3	2802	chr12	133345495	133405444
GOLGA6C	653641	chr15	75550940	75562540
GOLT1B	51026	chr12	21654715	21671342
GOPC	57120	chr6	117639374	117923705
GORASP1	64689	chr3	39138150	39149854
GP1BA	2811	chr17	4835592	4838325
GP6	51206	chr19	55525073	55549632
GP9	2815	chr3	128779610	128781249
GPATCH2	55105	chr1	217600334	217804424
GPATCH2L	55668	chr14	76618259	76720685
GPATCH4	54865	chr1	156564279	156571288
GPBAR1	151306	chr2	219124219	219128582
GPBP1	65056	chr5	56469775	56560506
GPBP1L1	60313	chr1	46092976	46153785
GPC1	2817	chr2	241375088	241407495
GPD2	2820	chr2	157291802	157470247
GPHB5	122876	chr14	63779549	63785593
GPLD1	2822	chr6	24424793	24495433
GPN1	11321	chr2	27851114	27874375
GPN3	51184	chr12	110890289	110907073
GPR1	2825	chr2	207040040	207082771
GPR111	222611	chr6	47624172	47665533
GPR113	165082	chr2	26531041	26569685
GPR114	221188	chr16	57576333	57625593
GPR115	221393	chr6	47653600	47689757
GPR132	29933	chr14	105515726	105531782
GPR137	56834	chr11	64037534	64056972
GPR137C	283554	chr14	53019866	53104431
GPR142	350383	chr17	72363546	72368761
GPR162	27239	chr12	6930711	6939136
GPR173	54328	chrX	53078273	53109797
GPR179	440435	chr17	36481413	36499730
GPR182	11318	chr12	57388230	57392225
GPR20	2843	chr8	142366600	142377367
GPR37	2861	chr7	124386051	124405681
GPR55	9290	chr2	231772033	231825781
GPR61	83873	chr1	110082494	110091028
GPR64	10149	chrX	19007427	19140755
GPR68	8111	chr14	91698876	91720269
GPR84	53831	chr12	54756229	54758271
GPRC5D	55507	chr12	13093709	13105081
GPS1	2873	chr17	80008567	80015346
GPT2	84706	chr16	46918290	46965209
GPX2	2877	chr14	65405870	65409623
GPX5	2880	chr6	28493702	28502729
GPX6	257202	chr6	28471073	28495992
GRAMD4	23151	chr22	46971909	47075687
GRB7	2886	chr17	37894180	37903544
GREB1	9687	chr2	11622467	11782914
GRINA	2907	chr8	145064226	145067583
GRIP1	23426	chr12	66741211	67197966
GRK6	2870	chr5	176830205	176869902
GRM2	2912	chr3	51741086	51752629
GRM6	2916	chr5	178405328	178423207
GRM8	2918	chr7	126078652	126893348
GRPR	2925	chrX	16141679	16171144
GRSF1	2926	chr4	71681499	71705662
GRTP1	79774	chr13	113978479	114018463
GRWD1	83743	chr19	48949030	48960279
GRXCR1	389207	chr4	42895284	43032675
GRXCR2	643226	chr5	145239296	145252531
GSDMB	55876	chr17	38060848	38076107
GSDMD	79792	chr8	144635377	144645232
GSKIP	51527	chr14	96829789	96853625
GSN	2934	chr9	123970072	124095121
GSTA2	2939	chr6	52614887	52628367
GSTA3	2940	chr6	52712708	52774483
GSTA5	221357	chr6	52696453	52735127
GTDC1	79712	chr2	144695635	145090135
GTF2A2	2958	chr15	59930261	59949740
GTF2E1	2960	chr3	120461484	120501916
GTF2F1	2962	chr19	6379580	6393992
GTF2H1	2965	chr11	18343842	18388591
GTF2H3	2967	chr12	124118286	124147153
GTF2H4	2968	chr6	30875961	30881883
GTF2IRD2	84163	chr7	74210483	74267847
GTF2IRD2P1	401375	chr7	72656784	72694144
GTF3C1	2975	chr16	27470876	27561234
GTF3C2	2976	chr2	27548716	27579901
GTF3C3	9330	chr2	197627756	197664449
GTF3C5	9328	chr9	135906062	135933890
GTSE1	51512	chr22	46692638	46726707
GTSF1	121355	chr12	54849734	54867386
GUCA1B	2979	chr6	42152139	42162654
GUCA2A	2980	chr1	42628362	42630389
GULP1	51454	chr2	189156396	189460658
GUSB	2990	chr7	65425671	65447301
GVINP1	387751	chr11	6734767	6767670
GYS1	2997	chr19	49471382	49496567
GYS2	2998	chr12	21689123	21757781
GZF1	64412	chr20	23342819	23353700
GZMB	3002	chr14	25100160	25103473
GZMK	3003	chr5	54320081	54330398
H1FOO	132243	chr3	129262057	129270310
H2AFY2	55506	chr10	71812552	71872036
H6PD	9563	chr1	9294834	9331396
HAGH	3029	chr16	1845621	1877195
HAL	3034	chr12	96366440	96390143
HAPLN3	145864	chr15	89420519	89438857
HAR1B	768097	chr20	61726845	61733671
HARBI1	283254	chr11	46624411	46639459
HARS	3035	chr5	140052758	140071609
HARS2	23438	chr5	140071011	140078876
HAUS4	54930	chr14	23415437	23426370
HAUS8	93323	chr19	17160539	17186435
NA.36	NA	NA	NA	NA
HBB	3043	chr11	5246694	5250625
HBE1	3046	chr11	5289575	5526847
HCCAT5	283902	chr16	73126248	73127673
HCCS	3052	chrX	11129421	11141198
HCG18	414777	chr6	30255174	30294927
HDAC3	8841	chr5	141000443	141016437
HDAC4	9759	chr2	239969864	240323348
HDAC6	10013	chrX	48659784	48683392
HDAC9	9734	chr7	18126572	19042039
HDLBP	3069	chr2	242166679	242256476
NA.37	NA	NA	NA	NA
HEBP1	50865	chr12	13127798	13153207
HECTD4	283450	chr12	112597992	112820243
HECW1	23072	chr7	43152198	43605600
HELB	92797	chr12	66696325	66741425
HELZ	9931	chr17	65066554	65242105
HELZ2	85441	chr20	62189439	62205592
HENMT1	113802	chr1	109190912	109204148
HEPACAM2	253012	chr7	92817899	92855837
HERC2	8924	chr15	28356186	28567298
HEXA	3073	chr15	72633260	72668817
HEXDC	284004	chr17	80376194	80400521
HEXIM2	124790	chr17	43238067	43247407
HGFAC	3083	chr4	3443614	3451222
HGS	9146	chr17	79650356	79670168
HHIPL2	79802	chr1	222695600	222721445
HHLA1	10086	chr8	133073733	133123406
HIGD1A	25994	chr3	42825790	42846023
HIGD2B	123346	chr15	72968124	72978490
HILPDA	29923	chr7	128095903	128098472
HINFP	25988	chr11	118992297	119006754
HIPK2	28996	chr7	139246316	139477577
HIPK3	10114	chr11	33278218	33378569
HIVEP1	3096	chr6	12008995	12165232
HIVEP2	3097	chr6	143072604	143266338
HJURP	55355	chr2	234742062	234763212
HK3	3101	chr5	176307870	176326333
HKDC1	80201	chr10	70980059	71027315
HLA-DMA	3108	chr6	32916390	32936871
HLA-DOB	3112	chr6	32780540	32784825
HLA-DRA	3122	chr6	32407619	32412823
HMBOX1	79618	chr8	28747911	28922281
HMG20A	10363	chr15	77712754	77777949
HMGA1	3159	chr6	34204650	34214008
HMGB1	3146	chr13	31030841	31191734
HMGN4	10473	chr6	26538633	26546482
HNRNPA1L2	144983	chr13	53214921	53217931
NA.38	NA	NA	NA	NA
HNRNPF	3185	chr10	43881065	43904614
HNRNPH2	3188	chrX	100663283	100669121
HNRNPR	10236	chr1	23630264	23670829
HOMER3	9454	chr19	19040010	19052070
HOOK3	84376	chr8	42752075	42885682
HORMAD1	84072	chr1	150670536	150693364
HPS1	3257	chr10	100175955	100206704
HPYR1	93668	chr8	133572745	133573726
HRAS	3265	chr11	532242	537287
HRASLS	57110	chr3	192958914	192995527
HRG	3273	chr3	186378005	186396029
HRH1	3269	chr3	11178779	11305243
HRH4	59340	chr18	22040593	22059921
HRNR	388697	chr1	152184558	152196669
HS3ST1	9957	chr4	11394774	11431389
HS3ST5	222537	chr6	114376750	114664209
HSCB	150274	chr22	29138019	29153503
HSD11B1	3290	chr1	209859523	209908295
HSD17B6	8630	chr12	57145945	57181574
HSD3B7	80270	chr16	30996528	31000473
HSDL1	83693	chr16	84155751	84178797
HSF5	124535	chr17	56497528	56565745
HSH2D	84941	chr19	16244838	16269386
HSP90AA1	3320	chr14	102547075	102606036
HSP90AB1	3326	chr6	44213903	44221625
HSPA14	51182	chr10	14880163	14913740
HSPA1L	3305	chr6	31777396	31782842
HSPD1	3329	chr2	198351305	198381461
HTR1E	3354	chr6	87647024	87726401
HTR1F	3355	chr3	88039846	88042985
HTR3A	3359	chr11	113845603	113861035
HTR3D	200909	chr3	183749332	183757157
HTR7P1	93164	chr12	13153354	13157764
HTRA3	94031	chr4	8271492	8308838
HTT	3064	chr4	3076408	3245686
HYOU1	10525	chr11	118914900	118927913
IARS	3376	chr9	94972489	95056038
IBSP	3381	chr4	88720733	88733587
ICK	22858	chr6	52866077	52926600
ICOS	29851	chr2	204801471	204826300
IDH1	3417	chr2	209100951	209130798
IDH3B	3420	chr20	2639041	2644865
IDI2-AS1	55853	chr10	1068606	1090141
IFI27	3429	chr14	94571182	94583035
IFI35	3430	chr17	41158742	41166473
IFT140	9742	chr16	1560428	1662111
IFT20	90410	chr17	26655351	26662515
IGBP1P1	280655	chr14	35408530	35409538
IGF2R	3482	chr6	160390131	160534539
IGFALS	3483	chr16	1840414	1844972
IGFL4	444882	chr19	46543006	46580376
IGHMBP2	3508	chr11	68671310	68708070
IGSF1	3547	chrX	130407480	130533677
IGSF3	3321	chr1	117117021	117210377
IGSF5	150084	chr21	41117334	41174023
IK	3550	chr5	140026643	140042064
IKBIP	121457	chr12	99007183	99038891
IKBKAP	8518	chr9	111629797	111696396
IKBKB	3551	chr8	42128820	42190171
NA.39	NA	NA	NA	NA
IL10	3586	chr1	206940947	206945839
IL11RA	3590	chr9	34650699	34661889
IL12B	3593	chr5	158741791	158757895
IL13	3596	chr5	131991955	131996802
IL17A	3605	chr6	52051185	52055436
IL17B	27190	chr5	148750887	148783765
IL17F	112744	chr6	52101479	52109335
IL17RC	84818	chr3	9958758	9975314
IL18R1	8809	chr2	102927989	103015235
IL1A	3552	chr2	113531492	113542167
IL1RAP	3556	chr3	190231840	190377539
IL1RL1	9173	chr2	102927962	102968497
IL20	50604	chr1	207038699	207042568
IL22	50616	chr12	68642022	68647387
IL24	11009	chr1	207070788	207077484
IL2RB	3560	chr22	37521878	37571094
IL3	3562	chr5	131396222	131398897
IL36RN	26525	chr2	113816215	113822959
IL37	27178	chr2	113670548	113676459
ILDR1	286676	chr3	121706170	121741051
ILF3	3609	chr19	10764937	10803093
IMMP1L	196294	chr11	31453948	31531192
IMP4	92856	chr2	131099798	131105383
IMPA1	3612	chr8	82570196	82598928
IMPDH2	3615	chr3	49061758	49066841
INCENP	3619	chr11	61891445	61920635
ING1	3621	chr13	111365083	111375686
ING5	84289	chr2	242641450	242668893
INO80E	283899	chr16	30006615	30017114
INPP4B	8821	chr4	142944313	143768585
INPP5A	3632	chr10	134351324	134596984
INPP5D	3635	chr2	233924677	234116549
INPP5E	56623	chr9	139323071	139334274
INPP5J	27124	chr22	31518717	31530682
INSL4	3641	chr9	5231419	5235304
INSL5	10022	chr1	67263424	67266939
INSL6	11172	chr9	5131979	5185668
INTS1	26173	chr7	1509913	1544003
INTS12	57117	chr4	106603784	106817143
IP6K1	9807	chr3	49761727	49823975
IP6K3	117283	chr6	33689444	33714762
IPO11	51194	chr5	61699799	61924409
IPO13	9670	chr1	44412611	44433694
IPP	3652	chr1	46159996	46216322
IQCA1	79781	chr2	237232790	237416185
IQCE	23288	chr7	2598606	2654368
IQCF1	132141	chr3	51928892	51937351
IQCF2	389123	chr3	51895645	51897440
IQCF3	401067	chr3	51851620	51864872
IQCJ	654502	chr3	158680717	158984096
IRGC	56269	chr19	44220162	44224173
IRGM	345611	chr5	150226085	150280298
IRGQ	126298	chr19	44088521	44100287
ISCA1P1	389293	chr5	62072704	62073090
ISOC2	79763	chr19	55964352	55973710
ISPD	729920	chr7	16127152	16460947
IST1	9798	chr16	71879899	71965102
ISX	91464	chr22	35462129	35483380
ITFG1	81533	chr16	47188298	47498060
ITFG3	83986	chr16	284545	318970
ITGA10	8515	chr1	145524890	145543867
ITGB1BP1	9270	chr2	9543604	9563676
ITGB3BP	23421	chr1	63906441	64059392
ITGB4	3691	chr17	73717408	73753899
ITGB6	3694	chr2	160956177	161128399
ITIH3	3699	chr3	52828784	52843025
ITIH4	3700	chr3	52846991	52865495
ITK	3702	chr5	156569944	156682201
ITPRIP	85450	chr10	106069456	106098162
ITSN2	50618	chr2	24425733	24583583
JAK2	3717	chr9	4985033	5128183
JKAMP	51528	chr14	59951161	59972128
JMJD6	23210	chr17	74708914	74722881
JMY	133746	chr5	78532012	78623038
JPH1	56704	chr8	75146935	75233563
JUP	3728	chr17	39910856	39943183
KANK1	23189	chr9	470291	746106
KANSL1	284058	chr17	44107282	44302740
KANSL1L	151050	chr2	210886147	211036107
KARS	3735	chr16	75661372	75682541
KATNB1	10300	chr16	57769642	57791162
KBTBD3	143879	chr11	105921825	105948492
NA.40	NA	NA	NA	NA
KCNA1	3736	chr12	5019071	5040527
KCNA2	3737	chr1	111136202	111174096
KCNA4	3739	chr11	30031288	30038570
KCNB2	9312	chr8	73449626	73850584
NA.41	NA	NA	NA	NA
KCND2	3751	chr7	119913722	120390385
KCND3	3752	chr1	112313284	112531777
KCNE1	3753	chr21	35818986	35884573
KCNG1	3755	chr20	49620193	49639666
KCNG2	26251	chr18	77623668	77660184
KCNG4	93107	chr16	84252273	84273356
KCNH5	27133	chr14	63166172	63568755
KCNH8	131096	chr3	19189946	19577138
KCNJ10	3766	chr1	160007257	160040038
KCNJ12	3768	chr17	21279509	21323184
KCNJ15	3772	chr21	39529128	39679279
KCNJ16	3773	chr17	68049570	68131749
KCNJ2	3759	chr17	68164814	68176189
KCNJ4	3761	chr22	38822332	38851205
KCNJ5	3762	chr11	128761251	128790930
KCNK7	10089	chr11	65360326	65363467
KCNN1	3780	chr19	18062102	18110889
KCNS3	3790	chr2	18059114	18542882
KCTD14	65987	chr11	77726761	77791265
KCTD15	79047	chr19	34286838	34306668
KCTD18	130535	chr2	201353675	201384507
KCTD20	222658	chr6	36410544	36458920
KCTD21	283219	chr11	77882295	77899868
KCTD6	200845	chr3	58477841	58488087
KDELR3	11015	chr22	38864067	38879452
KDM4A	9682	chr1	44115829	44171186
KDM4D	55693	chr11	94706845	94732682
KDM5A	5927	chr12	389295	498620
KHDC3L	154288	chr6	74072400	74073894
KIAA0196	9897	chr8	126036502	126104082
KIAA0430	9665	chr16	15688243	15737023
KIAA0825	285600	chr5	93488671	93954309
NA.42	NA	NA	NA	NA
KIAA1109	84162	chr4	123073488	123283913
KIAA1210	57481	chrX	118212598	118284542
KIAA1211	57482	chr4	56915239	57194791
KIAA1244	57221	chr6	138483058	138665800
KIAA1407	57577	chr3	113682984	113775460
NA.43	NA	NA	NA	NA
KIAA1468	57614	chr18	59854491	59975062
KIAA1549	57670	chr7	138516126	138666064
KIAA1549L	25758	chr11	33563618	33695648
KIAA1683	80726	chr19	18367907	18385319
NA.44	NA	NA	NA	NA
KIAA1841	84542	chr2	61293006	61365169
KIAA2022	340533	chrX	73952684	74145320
KIF14	9928	chr1	200520625	200589862
KIF18B	146909	chr17	43002077	43025079
KIF1A	547	chr2	241653181	241759725
KIF1C	10749	chr17	4901243	4931696
KIF20A	10112	chr5	137514408	137523404
KIF24	347240	chr9	34252379	34329198
KIF7	374654	chr15	90152020	90198682
KIN	22944	chr10	7792925	7829944
KIR2DS4	3809	chr19	55344131	55360024
KIR3DL2	3812	chr19	55361898	55378662
KIR3DX1	90011	chr19	55043909	55057053
KLC4	89953	chr6	43008515	43042837
KLF12	11278	chr13	74260226	74708042
KLF15	28999	chr3	126061478	126076285
KLF17	128209	chr1	44584522	44600812
KLF3	51274	chr4	38665817	38702663
KLHL10	317719	chr17	39991937	40004636
KLHL12	59349	chr1	202860228	202897764
KLHL15	80311	chrX	24001837	24045303
KLHL22	84861	chr22	20795806	20850170
KLHL25	64410	chr15	86302554	86338261
KLHL28	54813	chr14	45393522	45511525
KLHL32	114792	chr6	97372496	97588630
KLHL36	79786	chr16	84682131	84701292
KLHL38	340359	chr8	124657767	124665190
KLHL42	57542	chr12	27932953	27955973
KLHL6	89857	chr3	183205319	183273477
KLK14	43847	chr19	51580752	51587502
KLK5	25818	chr19	51446559	51456349
KLK6	5653	chr19	51461887	51472929
KLKB1	3818	chr4	187130133	187179625
KLKP1	606293	chr19	51385352	51399654
KLRAP1	10748	chr12	10740662	10752268
KLRB1	3820	chr12	9747147	9760482
KLRC2	3822	chr12	10579453	10594899
KLRC4	8302	chr12	10559981	10562356
KLRD1	3824	chr12	10378657	10482199
KLRK1	22914	chr12	10524952	10544473
KMT2B	9757	chr19	36208921	36229779
KMT2D	8085	chr12	49412758	49453557
KMT2E	55904	chr7	104654626	104754808
KNTC1	9735	chr12	123011793	123110943
KPRP	448834	chr1	152732037	152734528
KRBA1	84626	chr7	149411872	149431664
KRT15	3866	chr17	39669995	39678781
KRT20	54474	chr17	39032193	39041479
KRT23	25984	chr17	39078948	39093886
KRT24	192666	chr17	38854243	38860002
KRT26	353288	chr17	38922490	38928414
KRT28	162605	chr17	38948455	38956211
KRT31	3881	chr17	39549976	39553844
KRT37	8688	chr17	39577005	39580775
KRT38	8687	chr17	39592698	39597173
KRT5	3852	chr12	52908359	52914471
KRT6A	3853	chr12	52880958	52887041
KRT75	9119	chr12	52817854	52828309
KRT79	338785	chr12	53215194	53228079
KRT81	3887	chr12	52679697	52685318
KRT9	3857	chr17	39722093	39728310
KRTCAP2	200185	chr1	155141884	155145951
KSR1	8844	chr17	25783740	25953464
L1TD1	54596	chr1	62660503	62678000
L3MBTL3	84456	chr6	130334844	130462596
L3MBTL4	91133	chr18	5954705	6415236
LACC1	144811	chr13	44453420	44468068
LALBA	3906	chr12	48961467	48963849
LAMA2	3908	chr6	129204286	129837714
LAMB2	3913	chr3	49158547	49170551
LAMB4	22798	chr7	107663993	107770801
LAMC3	10319	chr9	133884469	133969860
LAP3	51056	chr4	17578815	17609595
LARGE	9215	chr22	33558212	34318829
LARP4B	23185	chr10	852854	977645
LATS2	26524	chr13	21547171	21635686
LCAT	3931	chr16	67973653	67978034
LCE2C	353140	chr1	152647771	152649050
LCE6A	448835	chr1	152815344	152816459
LCN15	389812	chr9	139654086	139660707
LCOR	84458	chr10	98592017	98740800
LCT	3938	chr2	136545410	136594750
LCTL	197021	chr15	66839517	66858317
LDB2	9079	chr4	16503164	16900432
LDHA	3939	chr11	18415935	18429972
LDHD	197257	chr16	75145758	75150669
LDOC1L	84247	chr22	44888452	44894178
LEAP2	116842	chr5	132208014	132210738
LECT2	3950	chr5	135257968	135290723
LELP1	149018	chr1	153175919	153177596
LEMD3	23592	chr12	65563351	65642107
LENG8	114823	chr19	54960065	54973217
LEUTX	342900	chr19	40267235	40276775
LGALS12	85329	chr11	63273556	63284246
LGALS2	3957	chr22	37966253	37978623
LGALS4	3960	chr19	39292311	39304004
LHB	3972	chr19	49519237	49520347
LHFPL5	222662	chr6	35773070	35801651
LIAS	11019	chr4	39460620	39479273
LILRA1	11024	chr19	55085346	55113555
LILRB4	11006	chr19	55155340	55181810
LIM2	3982	chr19	51883163	51891214
LIN7C	55327	chr11	27516123	27528320
LINC00029	100144596	chr20	61665569	61668380
LINC00032	158035	chr9	27245682	27282791
LINC00111	54090	chr21	43099341	43117496
LINC00158	54072	chr21	26758133	26804013
LINC00174	285908	chr7	65841031	65866325
LINC00200	399706	chr10	1205708	1210612
LINC00202-2	731789	chr10	26936915	26942383
LINC00284	121838	chr13	44482805	44604597
LINC00303	284573	chr1	204001575	204010393
LINC00473	90632	chr6	166322290	166401536
LINC00477	144360	chr12	24719898	24737102
LINC00593	414926	chr15	70127573	70135459
LINC00638	196872	chr14	105287538	105290055
LINC00661	126536	chr19	16126097	16138272
LINC00698	285401	chr3	62936105	63110738
LINC00710	254312	chr10	10959843	10994197
LINC00883	344595	chr3	106959539	107045811
LINC00895	150185	chr22	19552726	19554362
LINC00950	92973	chr9	35858735	35865515
LINC00964	157381	chr8	125860979	125966570
NA.45	NA	NA	NA	NA
NA.46	NA	NA	NA	NA
LINC01001	100133161	chr11	127204	139612
LINGO2	158038	chr9	27948076	28670284
LINGO4	339398	chr1	151772740	151778630
LIPT1	51601	chr2	99771418	99779620
LMAN2	10960	chr5	176758563	176778853
LMF1	64788	chr16	903634	1031318
LMF2	91289	chr22	50941378	50946120
LMNB2	84823	chr19	2427636	2456994
LMOD2	442721	chr7	123295861	123304344
LMTK2	22853	chr7	97736197	97838945
LNX2	222484	chr13	28120048	28194541
NA.47	NA	NA	NA	NA
NA.48	NA	NA	NA	NA
NA.49	NA	NA	NA	NA
NA.50	NA	NA	NA	NA
NA.51	NA	NA	NA	NA
NA.52	NA	NA	NA	NA
NA.53	NA	NA	NA	NA
NA.54	NA	NA	NA	NA
NA.55	NA	NA	NA	NA
NA.56	NA	NA	NA	NA
NA.57	NA	NA	NA	NA
NA.58	NA	NA	NA	NA
NA.59	NA	NA	NA	NA
NA.60	NA	NA	NA	NA
NA.61	NA	NA	NA	NA
NA.62	NA	NA	NA	NA
NA.63	NA	NA	NA	NA
NA.64	NA	NA	NA	NA
NA.65	NA	NA	NA	NA
NA.66	NA	NA	NA	NA
NA.67	NA	NA	NA	NA
NA.68	NA	NA	NA	NA
NA.69	NA	NA	NA	NA
NA.70	NA	NA	NA	NA
NA.71	NA	NA	NA	NA
NA.72	NA	NA	NA	NA
NA.73	NA	NA	NA	NA
LOH12CR1	118426	chr12	12510013	12622628
LONP1	9361	chr19	5691845	5720583
LPAR1	1902	chr9	113635543	113800738
LPAR2	9170	chr19	19734477	19739739
LPCAT1	79888	chr5	1456595	1524092
LPHN1	22859	chr19	14258555	14316999
LPHN2	23266	chr1	81771845	82458120
LPP	4026	chr3	187871072	188608460
NA.74	NA	NA	NA	NA
NA.75	NA	NA	NA	NA
LRFN2	57497	chr6	40359325	40555204
LRIF1	55791	chr1	111489807	111506701
LRMP	4033	chr12	25173936	25261268
LRP1	4035	chr12	57522276	57607134
LRP5L	91355	chr22	25747385	25801344
LRPAP1	4043	chr4	3508103	3534286
LRRC14	9684	chr8	145743376	145750562
LRRC15	131578	chr3	194075976	194090472
LRRC27	80313	chr10	134145658	134193422
LRRC3	81543	chr21	45875369	45882079
LRRC36	55282	chr16	67360701	67419106
LRRC37A6P	387646	chr10	27535279	27548384
LRRC37B	114659	chr17	30334891	30380523
LRRC49	54839	chr15	71145578	71345996
LRRC4B	94030	chr19	51020149	51071302
LRRC4C	57689	chr11	40135753	41481323
LRRC55	219527	chr11	56949221	56959191
LRRC56	115399	chr11	537527	554916
LRRC58	116064	chr3	120043356	120068186
LRRC69	100130742	chr8	92114060	92231464
LRRC8A	56262	chr9	131644391	131680318
LRRC8D	55144	chr1	90286573	90402170
LRRC8E	80131	chr19	7953390	7966906
LRRN1	57633	chr3	3841121	3889387
LRRN2	10446	chr1	204586298	204654861
LRSAM1	90678	chr9	130213765	130265780
LRTOMT	220074	chr11	71791377	71821828
LSM10	84967	chr1	36856839	36863493
LSM5	23658	chr7	32524944	32534895
LSM6	11157	chr4	147096837	147121152
LSM7	51690	chr19	2321516	2328619
LTA	4049	chr6	31539831	31542101
LTBP1	4052	chr2	33172039	33624576
LUZP2	338645	chr11	24518516	25104177
LUZP4	51213	chrX	114524293	114542121
LY6G5B	58496	chr6	31637944	31641553
LY6G6C	80740	chr6	31686425	31689622
LY6G6E	79136	chr6	31679548	31681842
LY6K	54742	chr8	143781529	143786545
LYG1	129530	chr2	99900701	99921205
LYNX1	66004	chr8	143845752	143859640
LYRM4	57128	chr6	5102827	5261172
LYSMD3	116068	chr5	89811428	89825401
LYST	1130	chr1	235824341	236046940
LYVE1	10894	chr11	10578513	10633236
LYZ	4069	chr12	69742121	69748014
LYZL6	57151	chr17	34261522	34270703
NA.76	NA	NA	NA	NA
MAD1L1	8379	chr7	1855429	2272878
MADD	8567	chr11	47290712	47351582
MAEA	10296	chr4	1283639	1333935
MAEL	84944	chr1	166944819	166991451
MAFG	4097	chr17	79876146	79885590
MAFK	7975	chr7	1570350	1582679
MAGEA10	4109	chrX	151301782	151307050
MAGEA3	4102	chrX	151867230	151870825
MAGEA6	4105	chrX	151934652	151938256
MAGEB18	286514	chrX	26156460	26158852
MAGEB2	4113	chrX	30233677	30238206
MAGEB6	158809	chrX	26210557	26213763
MAGEC2	51438	chrX	141290131	141293076
MAGEC3	139081	chrX	140926102	140985618
MAGED2	10916	chrX	54834032	54842445
MAN1A2	10905	chr1	117910071	118071494
MAN1B1	11253	chr9	139981379	140003639
MAN2A2	4122	chr15	91445448	91465814
MANBA	4126	chr4	103552645	103682151
MANEAL	149175	chr1	38259474	38266809
MAP1LC3B2	643246	chr12	116985910	117014253
MAP2	4133	chr2	210288782	210598842
MAP2K2	5605	chr19	4090319	4124126
MAP3K10	4294	chr19	40697651	40721482
MAP3K12	7786	chr12	53873453	53893847
MAP3K13	9175	chr3	185000729	185206885
MAP3K2	10746	chr2	128056306	128146041
MAP3K8	1326	chr10	30722866	30750762
MAP3K9	4293	chr14	71189243	71276251
MAP7D2	256714	chrX	20024831	20135035
MAP9	79884	chr4	156263810	156298122
MAPK1IP1L	93487	chr14	55518349	55536910
MAPK4	5596	chr18	48086448	48258194
MAPK7	5598	chr17	19281034	19286857
MAPK8	5599	chr10	49514682	49647403
MAPK8IP3	23162	chr16	1756184	1820318
MAPK9	5601	chr5	179660143	179719099
MAPRE1	22919	chr20	31407699	31438211
MAPRE2	10982	chr18	32556892	32723434
MAPT	4137	chr17	43971748	44105700
NA.77	NA	NA	NA	NA
MARCO	8685	chr2	119699742	119752236
MARK3	4140	chr14	103851729	103970168
MARVELD2	153562	chr5	68710939	68740157
MAU2	23383	chr19	19431490	19469564
MBD1	4152	chr18	47793252	47808144
MBD6	114785	chr12	57914493	57923931
MBLAC2	153364	chr5	89754020	89770585
MBTD1	54799	chr17	49254786	49337524
MC2R	4158	chr18	13882043	13915706
MCM10	55388	chr10	13203554	13253104
MCM3AP	8888	chr21	47655040	47706211
MCMDC2	157777	chr8	67782984	67834283
MCOLN3	55283	chr1	85483765	85514182
MCPH1	79648	chr8	6264113	6506025
MDC1	9656	chr6	30667584	30685666
MDH1	4190	chr2	63815743	63834331
MDH2	4191	chr7	75677369	75696826
MECP2	4204	chrX	153287024	153402578
MED14	9282	chrX	40507558	40595110
MED16	10025	chr19	867630	893218
MED22	6837	chr9	136205160	136214986
MED29	55588	chr19	39881943	39891277
MED7	9443	chr5	156564423	156586030
MED8	112950	chr1	43849588	43855479
MEGF8	1954	chr19	42829761	42882921
MEI1	150365	chr22	42095503	42195460
MEIG1	644890	chr10	15001438	15030049
MEIS3P1	4213	chr17	15689932	15690889
[truncated: 2,060 more rows]
